# Supplementary material for: Impairment of IgG Fc functions promotes tumor progression and suppresses NK cell antitumor actions
Source: Commun Biol. 2022 Sep 14;5:960. doi: 10.1038/s42003-022-03931-7 (PMC9474879; doi:10.1038/s42003-022-03931-7)
Supplement: Supplementary file 4 — Supplementary Data 1 [file 42003_2022_3931_MOESM4_ESM.xlsx]

## Sheet: Figure 1B
Sample #	scIgG IHC-		Sample #	scIgG IHC+	Sample #	scIgG IHC+				scIgG negatvie	scIgG positive low	scIgG positive high
P-1	0		P+1	1	P++1	2			Number	332	135	80
P-2	0		P+2	1	P++2	2			Proportion	0.606947	0.246801	0.146252
P-3	0		P+3	1	P++3	2
P-4	0		P+4	1	P++4	2
P-5	0		P+5	1	P++5	2
P-6	0		P+6	1	P++6	2
P-7	0		P+7	1	P++7	2
P-8	0		P+8	1	P++8	2
P-9	0		P+9	1	P++9	2
P-10	0		P+10	1	P++10	2
P-11	0		P+11	1	P++11	2
P-12	0		P+12	1	P++12	2
P-13	0		P+13	1	P++13	2
P-14	0		P+14	1	P++14	2
P-15	0		P+15	1	P++15	2
P-16	0		P+16	1	P++16	2
P-17	0		P+17	1	P++17	2
P-18	0		P+18	1	P++18	2
P-19	0		P+19	1	P++19	2
P-20	0		P+20	1	P++20	2
P-21	0		P+21	1	P++21	2
P-22	0		P+22	1	P++22	2
P-23	0		P+23	1	P++23	2
P-24	0		P+24	1	P++24	2
P-25	0		P+25	1	P++25	2
P-26	0		P+26	1	P++26	2
P-27	0		P+27	1	P++27	2
P-28	0		P+28	1	P++28	2
P-29	0		P+29	1	P++29	2
P-30	0		P+30	1	P++30	2
P-31	0		P+31	1	P++31	2
P-32	0		P+32	1	P++32	2
P-33	0		P+33	1	P++33	2
P-34	0		P+34	1	P++34	2
P-35	0		P+35	1	P++35	2
P-36	0		P+36	1	P++36	2
P-37	0		P+37	1	P++37	2
P-38	0		P+38	1	P++38	2
P-39	0		P+39	1	P++39	2
P-40	0		P+40	1	P++40	2
P-41	0		P+41	1	P++41	2
P-42	0		P+42	1	P++42	2
P-43	0		P+43	1	P++43	2
P-44	0		P+44	1	P++44	2
P-45	0		P+45	1	P++45	2
P-46	0		P+46	1	P++46	2
P-47	0		P+47	1	P++47	2
P-48	0		P+48	1	P++48	2
P-49	0		P+49	1	P++49	2
P-50	0		P+50	1	P++50	2
P-51	0		P+51	1	P++51	2
P-52	0		P+52	1	P++52	2
P-53	0		P+53	1	P++53	2
P-54	0		P+54	1	P++54	2
P-55	0		P+55	1	P++55	2
P-56	0		P+56	1	P++56	2
P-57	0		P+57	1	P++57	2
P-58	0		P+58	1	P++58	2
P-59	0		P+59	1	P++59	2
P-60	0		P+60	1	P++60	2
P-61	0		P+61	1	P++61	2
P-62	0		P+62	1	P++62	2
P-63	0		P+63	1	P++63	2
P-64	0		P+64	1	P++64	2
P-65	0		P+65	1	P++65	2
P-66	0		P+66	1	P++66	2
P-67	0		P+67	1	P++67	2
P-68	0		P+68	1	P++68	2
P-69	0		P+69	1	P++69	2
P-70	0		P+70	1	P++70	2
P-71	0		P+71	1	P++71	2
P-72	0		P+72	1	P++72	2
P-73	0		P+73	1	P++73	2
P-74	0		P+74	1	P++74	2
P-75	0		P+75	1	P++75	2
P-76	0		P+76	1	P++76	2
P-77	0		P+77	1	P++77	2
P-78	0		P+78	1	P++78	2
P-79	0		P+79	1	P++79	2
P-80	0		P+80	1	P++80	2
P-81	0		P+81	1
P-82	0		P+82	1
P-83	0		P+83	1
P-84	0		P+84	1
P-85	0		P+85	1
P-86	0		P+86	1
P-87	0		P+87	1
P-88	0		P+88	1
P-89	0		P+89	1
P-90	0		P+90	1
P-91	0		P+91	1
P-92	0		P+92	1
P-93	0		P+93	1
P-94	0		P+94	1
P-95	0		P+95	1
P-96	0		P+96	1
P-97	0		P+97	1
P-98	0		P+98	1
P-99	0		P+99	1
P-100	0		P+100	1
P-101	0		P+101	1
P-102	0		P+102	1
P-103	0		P+103	1
P-104	0		P+104	1
P-105	0		P+105	1
P-106	0		P+106	1
P-107	0		P+107	1
P-108	0		P+108	1
P-109	0		P+109	1
P-110	0		P+110	1
P-111	0		P+111	1
P-112	0		P+112	1
P-113	0		P+113	1
P-114	0		P+114	1
P-115	0		P+115	1
P-116	0		P+116	1
P-117	0		P+117	1
P-118	0		P+118	1
P-119	0		P+119	1
P-120	0		P+120	1
P-121	0		P+121	1
P-122	0		P+122	1
P-123	0		P+123	1
P-124	0		P+124	1
P-125	0		P+125	1
P-126	0		P+126	1
P-127	0		P+127	1
P-128	0		P+128	1
P-129	0		P+129	1
P-130	0		P+130	1
P-131	0		P+131	1
P-132	0		P+132	1
P-133	0		P+133	1
P-134	0		P+134	1
P-135	0		P+135	1
P-136	0
P-137	0
P-138	0
P-139	0
P-140	0
P-141	0
P-142	0
P-143	0
P-144	0
P-145	0
P-146	0
P-147	0
P-148	0
P-149	0
P-150	0
P-151	0
P-152	0
P-153	0
P-154	0
P-155	0
P-156	0
P-157	0
P-158	0
P-159	0
P-160	0
P-161	0
P-162	0
P-163	0
P-164	0
P-165	0
P-166	0
P-167	0
P-168	0
P-169	0
P-170	0
P-171	0
P-172	0
P-173	0
P-174	0
P-175	0
P-176	0
P-177	0
P-178	0
P-179	0
P-180	0
P-181	0
P-182	0
P-183	0
P-184	0
P-185	0
P-186	0
P-187	0
P-188	0
P-189	0
P-190	0
P-191	0
P-192	0
P-193	0
P-194	0
P-195	0
P-196	0
P-197	0
P-198	0
P-199	0
P-200	0
P-201	0
P-202	0
P-203	0
P-204	0
P-205	0
P-206	0
P-207	0
P-208	0
P-209	0
P-210	0
P-211	0
P-212	0
P-213	0
P-214	0
P-215	0
P-216	0
P-217	0
P-218	0
P-219	0
P-220	0
P-221	0
P-222	0
P-223	0
P-224	0
P-225	0
P-226	0
P-227	0
P-228	0
P-229	0
P-230	0
P-231	0
P-232	0
P-233	0
P-234	0
P-235	0
P-236	0
P-237	0
P-238	0
P-239	0
P-240	0
P-241	0
P-242	0
P-243	0
P-244	0
P-245	0
P-246	0
P-247	0
P-248	0
P-249	0
P-250	0
P-251	0
P-252	0
P-253	0
P-254	0
P-255	0
P-256	0
P-257	0
P-258	0
P-259	0
P-260	0
P-261	0
P-262	0
P-263	0
P-264	0
P-265	0
P-266	0
P-267	0
P-268	0
P-269	0
P-270	0
P-271	0
P-272	0
P-273	0
P-274	0
P-275	0
P-276	0
P-277	0
P-278	0
P-279	0
P-280	0
P-281	0
P-282	0
P-283	0
P-284	0
P-285	0
P-286	0
P-287	0
P-288	0
P-289	0
P-290	0
P-291	0
P-292	0
P-293	0
P-294	0
P-295	0
P-296	0
P-297	0
P-298	0
P-299	0
P-300	0
P-301	0
P-302	0
P-303	0
P-304	0
P-305	0
P-306	0
P-307	0
P-308	0
P-309	0
P-310	0
P-311	0
P-312	0
P-313	0
P-314	0
P-315	0
P-316	0
P-317	0
P-318	0
P-319	0
P-320	0
P-321	0
P-322	0
P-323	0
P-324	0
P-325	0
P-326	0
P-327	0
P-328	0
P-329	0
P-330	0
P-331	0
P-332	0

## Sheet: Figure 1C
Sample #	Node0	scIgG IHC	Sample #	Node1	scIgG IHC	Sample #	Node2	scIgG IHC	Sample #	Node3	scIgG IHC					Node0	Node1	Node2	Node3
P-N01	0	2	P+N1	1	2	P++N1	2	2	P+++N1	3	2				IHC Negative	178	87	15	5
P-N02	0	2	P+N2	1	2	P++N2	2	2	P+++N2	3	2				IHC Positive	102	59	24	11
P-N03	0	2	P+N3	1	2	P++N3	2	2	P+++N3	3	2
P-N04	0	2	P+N4	1	2	P++N4	2	2	P+++N4	3	2					Node-	Node+
P-N05	0	2	P+N5	1	2	P++N5	2	2	P+++N5	3	2				IHC Positive	0.364286	0.467662
P-N06	0	2	P+N6	1	2	P++N6	2	2	P+++N6	3	2
P-N07	0	2	P+N7	1	2	P++N7	2	2	P+++N7	3	2
P-N08	0	2	P+N8	1	2	P++N8	2	2	P+++N8	3	1
P-N09	0	2	P+N9	1	2	P++N9	2	2	P+++N9	3	1
P-N10	0	2	P+N10	1	2	P++N10	2	2	P+++N10	3	1
P-N11	0	2	P+N11	1	2	P++N11	2	2	P+++N11	3	1
P-N12	0	2	P+N12	1	2	P++N12	2	2	P+++N12	3	0
P-N13	0	2	P+N13	1	2	P++N13	2	2	P+++N13	3	0
P-N14	0	2	P+N14	1	2	P++N14	2	2	P+++N14	3	0
P-N15	0	2	P+N15	1	2	P++N15	2	2	P+++N15	3	0
P-N16	0	2	P+N16	1	2	P++N16	2	1	P+++N16	3	0
P-N17	0	2	P+N17	1	2	P++N17	2	1
P-N18	0	2	P+N18	1	2	P++N18	2	1
P-N19	0	2	P+N19	1	2	P++N19	2	1
P-N20	0	2	P+N20	1	2	P++N20	2	1
P-N21	0	2	P+N21	1	2	P++N21	2	1
P-N22	0	2	P+N22	1	1	P++N22	2	1
P-N23	0	2	P+N23	1	1	P++N23	2	1
P-N24	0	2	P+N24	1	1	P++N24	2	1
P-N25	0	2	P+N25	1	1	P++N25	2	0
P-N26	0	2	P+N26	1	1	P++N26	2	0
P-N27	0	2	P+N27	1	1	P++N27	2	0
P-N28	0	2	P+N28	1	1	P++N28	2	0
P-N29	0	2	P+N29	1	1	P++N29	2	0
P-N30	0	1	P+N30	1	1	P++N30	2	0
P-N31	0	1	P+N31	1	1	P++N31	2	0
P-N32	0	1	P+N32	1	1	P++N32	2	0
P-N33	0	1	P+N33	1	1	P++N33	2	0
P-N34	0	1	P+N34	1	1	P++N34	2	0
P-N35	0	1	P+N35	1	1	P++N35	2	0
P-N36	0	1	P+N36	1	1	P++N36	2	0
P-N37	0	1	P+N37	1	1	P++N37	2	0
P-N38	0	1	P+N38	1	1	P++N38	2	0
P-N39	0	1	P+N39	1	1	P++N39	2	0
P-N40	0	1	P+N40	1	1
P-N41	0	1	P+N41	1	1
P-N42	0	1	P+N42	1	1
P-N43	0	1	P+N43	1	1
P-N44	0	1	P+N44	1	1
P-N45	0	1	P+N45	1	1
P-N46	0	1	P+N46	1	1
P-N47	0	1	P+N47	1	1
P-N48	0	1	P+N48	1	1
P-N49	0	1	P+N49	1	1
P-N50	0	1	P+N50	1	1
P-N51	0	1	P+N51	1	1
P-N52	0	1	P+N52	1	1
P-N53	0	1	P+N53	1	1
P-N54	0	1	P+N54	1	1
P-N55	0	1	P+N55	1	1
P-N56	0	1	P+N56	1	1
P-N57	0	1	P+N57	1	1
P-N58	0	1	P+N58	1	1
P-N59	0	1	P+N59	1	1
P-N60	0	1	P+N60	1	0
P-N61	0	1	P+N61	1	0
P-N62	0	1	P+N62	1	0
P-N63	0	1	P+N63	1	0
P-N64	0	1	P+N64	1	0
P-N65	0	1	P+N65	1	0
P-N66	0	1	P+N66	1	0
P-N67	0	1	P+N67	1	0
P-N68	0	1	P+N68	1	0
P-N69	0	1	P+N69	1	0
P-N70	0	1	P+N70	1	0
P-N71	0	1	P+N71	1	0
P-N72	0	1	P+N72	1	0
P-N73	0	1	P+N73	1	0
P-N74	0	1	P+N74	1	0
P-N75	0	1	P+N75	1	0
P-N76	0	1	P+N76	1	0
P-N77	0	1	P+N77	1	0
P-N78	0	1	P+N78	1	0
P-N79	0	1	P+N79	1	0
P-N80	0	1	P+N80	1	0
P-N81	0	1	P+N81	1	0
P-N82	0	1	P+N82	1	0
P-N83	0	1	P+N83	1	0
P-N84	0	1	P+N84	1	0
P-N85	0	1	P+N85	1	0
P-N86	0	1	P+N86	1	0
P-N87	0	1	P+N87	1	0
P-N88	0	1	P+N88	1	0
P-N89	0	1	P+N89	1	0
P-N90	0	1	P+N90	1	0
P-N91	0	1	P+N91	1	0
P-N92	0	1	P+N92	1	0
P-N93	0	1	P+N93	1	0
P-N94	0	1	P+N94	1	0
P-N95	0	1	P+N95	1	0
P-N96	0	1	P+N96	1	0
P-N97	0	1	P+N97	1	0
P-N98	0	1	P+N98	1	0
P-N99	0	1	P+N99	1	0
P-N100	0	1	P+N100	1	0
P-N101	0	1	P+N101	1	0
P-N102	0	1	P+N102	1	0
P-N103	0	0	P+N103	1	0
P-N104	0	0	P+N104	1	0
P-N105	0	0	P+N105	1	0
P-N106	0	0	P+N106	1	0
P-N107	0	0	P+N107	1	0
P-N108	0	0	P+N108	1	0
P-N109	0	0	P+N109	1	0
P-N110	0	0	P+N110	1	0
P-N111	0	0	P+N111	1	0
P-N112	0	0	P+N112	1	0
P-N113	0	0	P+N113	1	0
P-N114	0	0	P+N114	1	0
P-N115	0	0	P+N115	1	0
P-N116	0	0	P+N116	1	0
P-N117	0	0	P+N117	1	0
P-N118	0	0	P+N118	1	0
P-N119	0	0	P+N119	1	0
P-N120	0	0	P+N120	1	0
P-N121	0	0	P+N121	1	0
P-N122	0	0	P+N122	1	0
P-N123	0	0	P+N123	1	0
P-N124	0	0	P+N124	1	0
P-N125	0	0	P+N125	1	0
P-N126	0	0	P+N126	1	0
P-N127	0	0	P+N127	1	0
P-N128	0	0	P+N128	1	0
P-N129	0	0	P+N129	1	0
P-N130	0	0	P+N130	1	0
P-N131	0	0	P+N131	1	0
P-N132	0	0	P+N132	1	0
P-N133	0	0	P+N133	1	0
P-N134	0	0	P+N134	1	0
P-N135	0	0	P+N135	1	0
P-N136	0	0	P+N136	1	0
P-N137	0	0	P+N137	1	0
P-N138	0	0	P+N138	1	0
P-N139	0	0	P+N139	1	0
P-N140	0	0	P+N140	1	0
P-N141	0	0	P+N141	1	0
P-N142	0	0	P+N142	1	0
P-N143	0	0	P+N143	1	0
P-N144	0	0	P+N144	1	0
P-N145	0	0	P+N145	1	0
P-N146	0	0	P+N146	1	0
P-N147	0	0
P-N148	0	0
P-N149	0	0
P-N150	0	0
P-N151	0	0
P-N152	0	0
P-N153	0	0
P-N154	0	0
P-N155	0	0
P-N156	0	0
P-N157	0	0
P-N158	0	0
P-N159	0	0
P-N160	0	0
P-N161	0	0
P-N162	0	0
P-N163	0	0
P-N164	0	0
P-N165	0	0
P-N166	0	0
P-N167	0	0
P-N168	0	0
P-N169	0	0
P-N170	0	0
P-N171	0	0
P-N172	0	0
P-N173	0	0
P-N174	0	0
P-N175	0	0
P-N176	0	0
P-N177	0	0
P-N178	0	0
P-N179	0	0
P-N180	0	0
P-N181	0	0
P-N182	0	0
P-N183	0	0
P-N184	0	0
P-N185	0	0
P-N186	0	0
P-N187	0	0
P-N188	0	0
P-N189	0	0
P-N190	0	0
P-N191	0	0
P-N192	0	0
P-N193	0	0
P-N194	0	0
P-N195	0	0
P-N196	0	0
P-N197	0	0
P-N198	0	0
P-N199	0	0
P-N200	0	0
P-N201	0	0
P-N202	0	0
P-N203	0	0
P-N204	0	0
P-N205	0	0
P-N206	0	0
P-N207	0	0
P-N208	0	0
P-N209	0	0
P-N210	0	0
P-N211	0	0
P-N212	0	0
P-N213	0	0
P-N214	0	0
P-N215	0	0
P-N216	0	0
P-N217	0	0
P-N218	0	0
P-N219	0	0
P-N220	0	0
P-N221	0	0
P-N222	0	0
P-N223	0	0
P-N224	0	0
P-N225	0	0
P-N226	0	0
P-N227	0	0
P-N228	0	0
P-N229	0	0
P-N230	0	0
P-N231	0	0
P-N232	0	0
P-N233	0	0
P-N234	0	0
P-N235	0	0
P-N236	0	0
P-N237	0	0
P-N238	0	0
P-N239	0	0
P-N240	0	0
P-N241	0	0
P-N242	0	0
P-N243	0	0
P-N244	0	0
P-N245	0	0
P-N246	0	0
P-N247	0	0
P-N248	0	0
P-N249	0	0
P-N250	0	0
P-N251	0	0
P-N252	0	0
P-N253	0	0
P-N254	0	0
P-N255	0	0
P-N256	0	0
P-N257	0	0
P-N258	0	0
P-N259	0	0
P-N260	0	0
P-N261	0	0
P-N262	0	0
P-N263	0	0
P-N264	0	0
P-N265	0	0
P-N266	0	0
P-N267	0	0
P-N268	0	0
P-N269	0	0
P-N270	0	0
P-N271	0	0
P-N272	0	0
P-N273	0	0
P-N274	0	0
P-N275	0	0
P-N276	0	0
P-N277	0	0
P-N278	0	0
P-N279	0	0
P-N280	0	0

## Sheet: Figure 1D_E
Sample_#	grade1	scIgG IHC	Sample #	grade2	scIgG IHC	Sample #	grade3	scIgG IHC		grade	1	2	3		Sample label:
P-1G1	1	2	P-2G1	2	2	P-3G1	3	2		IHC negative	66	151	112		P-1G for grade 1 patients
P-1G2	1	2	P-2G2	2	2	P-3G2	3	2		IHC positive	18	86	110		P-2G for grade 2 patients
P-1G3	1	2	P-2G3	2	2	P-3G3	3	2							P-3G for grade 3 patients
P-1G4	1	2	P-2G4	2	2	P-3G4	3	2
P-1G5	1	2	P-2G5	2	2	P-3G5	3	2		grade	1	2	3
P-1G6	1	2	P-2G6	2	2	P-3G6	3	2		Proportion of IHC negative	0.785714	0.637131	0.504505
P-1G7	1	2	P-2G7	2	2	P-3G7	3	2		Proportion of IHC positive	0.214286	0.362869	0.495495
P-1G8	1	1	P-2G8	2	2	P-3G8	3	2
P-1G9	1	1	P-2G9	2	2	P-3G9	3	2
P-1G10	1	1	P-2G10	2	2	P-3G10	3	2
P-1G11	1	1	P-2G11	2	2	P-3G11	3	2
P-1G12	1	1	P-2G12	2	2	P-3G12	3	2
P-1G13	1	1	P-2G13	2	2	P-3G13	3	2
P-1G14	1	1	P-2G14	2	2	P-3G14	3	2
P-1G15	1	1	P-2G15	2	2	P-3G15	3	2
P-1G16	1	1	P-2G16	2	2	P-3G16	3	2
P-1G17	1	1	P-2G17	2	2	P-3G17	3	2
P-1G18	1	1	P-2G18	2	2	P-3G18	3	2
P-1G19	1	0	P-2G19	2	2	P-3G19	3	2
P-1G20	1	0	P-2G20	2	2	P-3G20	3	2
P-1G21	1	0	P-2G21	2	2	P-3G21	3	2
P-1G22	1	0	P-2G22	2	2	P-3G22	3	2
P-1G23	1	0	P-2G23	2	2	P-3G23	3	2
P-1G24	1	0	P-2G24	2	2	P-3G24	3	2
P-1G25	1	0	P-2G25	2	2	P-3G25	3	2
P-1G26	1	0	P-2G26	2	2	P-3G26	3	2
P-1G27	1	0	P-2G27	2	2	P-3G27	3	2
P-1G28	1	0	P-2G28	2	2	P-3G28	3	2
P-1G29	1	0	P-2G29	2	2	P-3G29	3	2
P-1G30	1	0	P-2G30	2	2	P-3G30	3	2
P-1G31	1	0	P-2G31	2	2	P-3G31	3	2
P-1G32	1	0	P-2G32	2	2	P-3G32	3	2
P-1G33	1	0	P-2G33	2	2	P-3G33	3	2
P-1G34	1	0	P-2G34	2	2	P-3G34	3	2
P-1G35	1	0	P-2G35	2	2	P-3G35	3	2
P-1G36	1	0	P-2G36	2	2	P-3G36	3	2
P-1G37	1	0	P-2G37	2	1	P-3G37	3	2
P-1G38	1	0	P-2G38	2	1	P-3G38	3	1
P-1G39	1	0	P-2G39	2	1	P-3G39	3	1
P-1G40	1	0	P-2G40	2	1	P-3G40	3	1
P-1G41	1	0	P-2G41	2	1	P-3G41	3	1
P-1G42	1	0	P-2G42	2	1	P-3G42	3	1
P-1G43	1	0	P-2G43	2	1	P-3G43	3	1
P-1G44	1	0	P-2G44	2	1	P-3G44	3	1
P-1G45	1	0	P-2G45	2	1	P-3G45	3	1
P-1G46	1	0	P-2G46	2	1	P-3G46	3	1
P-1G47	1	0	P-2G47	2	1	P-3G47	3	1
P-1G48	1	0	P-2G48	2	1	P-3G48	3	1
P-1G49	1	0	P-2G49	2	1	P-3G49	3	1
P-1G50	1	0	P-2G50	2	1	P-3G50	3	1
P-1G51	1	0	P-2G51	2	1	P-3G51	3	1
P-1G52	1	0	P-2G52	2	1	P-3G52	3	1
P-1G53	1	0	P-2G53	2	1	P-3G53	3	1
P-1G54	1	0	P-2G54	2	1	P-3G54	3	1
P-1G55	1	0	P-2G55	2	1	P-3G55	3	1
P-1G56	1	0	P-2G56	2	1	P-3G56	3	1
P-1G57	1	0	P-2G57	2	1	P-3G57	3	1
P-1G58	1	0	P-2G58	2	1	P-3G58	3	1
P-1G59	1	0	P-2G59	2	1	P-3G59	3	1
P-1G60	1	0	P-2G60	2	1	P-3G60	3	1
P-1G61	1	0	P-2G61	2	1	P-3G61	3	1
P-1G62	1	0	P-2G62	2	1	P-3G62	3	1
P-1G63	1	0	P-2G63	2	1	P-3G63	3	1
P-1G64	1	0	P-2G64	2	1	P-3G64	3	1
P-1G65	1	0	P-2G65	2	1	P-3G65	3	1
P-1G66	1	0	P-2G66	2	1	P-3G66	3	1
P-1G67	1	0	P-2G67	2	1	P-3G67	3	1
P-1G68	1	0	P-2G68	2	1	P-3G68	3	1
P-1G69	1	0	P-2G69	2	1	P-3G69	3	1
P-1G70	1	0	P-2G70	2	1	P-3G70	3	1
P-1G71	1	0	P-2G71	2	1	P-3G71	3	1
P-1G72	1	0	P-2G72	2	1	P-3G72	3	1
P-1G73	1	0	P-2G73	2	1	P-3G73	3	1
P-1G74	1	0	P-2G74	2	1	P-3G74	3	1
P-1G75	1	0	P-2G75	2	1	P-3G75	3	1
P-1G76	1	0	P-2G76	2	1	P-3G76	3	1
P-1G77	1	0	P-2G77	2	1	P-3G77	3	1
P-1G78	1	0	P-2G78	2	1	P-3G78	3	1
P-1G79	1	0	P-2G79	2	1	P-3G79	3	1
P-1G80	1	0	P-2G80	2	1	P-3G80	3	1
P-1G81	1	0	P-2G81	2	1	P-3G81	3	1
P-1G82	1	0	P-2G82	2	1	P-3G82	3	1
P-1G83	1	0	P-2G83	2	1	P-3G83	3	1
P-1G84	1	0	P-2G84	2	1	P-3G84	3	1
			P-2G85	2	1	P-3G85	3	1
			P-2G86	2	1	P-3G86	3	1
			P-2G87	2	0	P-3G87	3	1
			P-2G88	2	0	P-3G88	3	1
			P-2G89	2	0	P-3G89	3	1
			P-2G90	2	0	P-3G90	3	1
			P-2G91	2	0	P-3G91	3	1
			P-2G92	2	0	P-3G92	3	1
			P-2G93	2	0	P-3G93	3	1
			P-2G94	2	0	P-3G94	3	1
			P-2G95	2	0	P-3G95	3	1
			P-2G96	2	0	P-3G96	3	1
			P-2G97	2	0	P-3G97	3	1
			P-2G98	2	0	P-3G98	3	1
			P-2G99	2	0	P-3G99	3	1
			P-2G100	2	0	P-3G100	3	1
			P-2G101	2	0	P-3G101	3	1
			P-2G102	2	0	P-3G102	3	1
			P-2G103	2	0	P-3G103	3	1
			P-2G104	2	0	P-3G104	3	1
			P-2G105	2	0	P-3G105	3	1
			P-2G106	2	0	P-3G106	3	1
			P-2G107	2	0	P-3G107	3	1
			P-2G108	2	0	P-3G108	3	1
			P-2G109	2	0	P-3G109	3	1
			P-2G110	2	0	P-3G110	3	1
			P-2G111	2	0	P-3G111	3	0
			P-2G112	2	0	P-3G112	3	0
			P-2G113	2	0	P-3G113	3	0
			P-2G114	2	0	P-3G114	3	0
			P-2G115	2	0	P-3G115	3	0
			P-2G116	2	0	P-3G116	3	0
			P-2G117	2	0	P-3G117	3	0
			P-2G118	2	0	P-3G118	3	0
			P-2G119	2	0	P-3G119	3	0
			P-2G120	2	0	P-3G120	3	0
			P-2G121	2	0	P-3G121	3	0
			P-2G122	2	0	P-3G122	3	0
			P-2G123	2	0	P-3G123	3	0
			P-2G124	2	0	P-3G124	3	0
			P-2G125	2	0	P-3G125	3	0
			P-2G126	2	0	P-3G126	3	0
			P-2G127	2	0	P-3G127	3	0
			P-2G128	2	0	P-3G128	3	0
			P-2G129	2	0	P-3G129	3	0
			P-2G130	2	0	P-3G130	3	0
			P-2G131	2	0	P-3G131	3	0
			P-2G132	2	0	P-3G132	3	0
			P-2G133	2	0	P-3G133	3	0
			P-2G134	2	0	P-3G134	3	0
			P-2G135	2	0	P-3G135	3	0
			P-2G136	2	0	P-3G136	3	0
			P-2G137	2	0	P-3G137	3	0
			P-2G138	2	0	P-3G138	3	0
			P-2G139	2	0	P-3G139	3	0
			P-2G140	2	0	P-3G140	3	0
			P-2G141	2	0	P-3G141	3	0
			P-2G142	2	0	P-3G142	3	0
			P-2G143	2	0	P-3G143	3	0
			P-2G144	2	0	P-3G144	3	0
			P-2G145	2	0	P-3G145	3	0
			P-2G146	2	0	P-3G146	3	0
			P-2G147	2	0	P-3G147	3	0
			P-2G148	2	0	P-3G148	3	0
			P-2G149	2	0	P-3G149	3	0
			P-2G150	2	0	P-3G150	3	0
			P-2G151	2	0	P-3G151	3	0
			P-2G152	2	0	P-3G152	3	0
			P-2G153	2	0	P-3G153	3	0
			P-2G154	2	0	P-3G154	3	0
			P-2G155	2	0	P-3G155	3	0
			P-2G156	2	0	P-3G156	3	0
			P-2G157	2	0	P-3G157	3	0
			P-2G158	2	0	P-3G158	3	0
			P-2G159	2	0	P-3G159	3	0
			P-2G160	2	0	P-3G160	3	0
			P-2G161	2	0	P-3G161	3	0
			P-2G162	2	0	P-3G162	3	0
			P-2G163	2	0	P-3G163	3	0
			P-2G164	2	0	P-3G164	3	0
			P-2G165	2	0	P-3G165	3	0
			P-2G166	2	0	P-3G166	3	0
			P-2G167	2	0	P-3G167	3	0
			P-2G168	2	0	P-3G168	3	0
			P-2G169	2	0	P-3G169	3	0
			P-2G170	2	0	P-3G170	3	0
			P-2G171	2	0	P-3G171	3	0
			P-2G172	2	0	P-3G172	3	0
			P-2G173	2	0	P-3G173	3	0
			P-2G174	2	0	P-3G174	3	0
			P-2G175	2	0	P-3G175	3	0
			P-2G176	2	0	P-3G176	3	0
			P-2G177	2	0	P-3G177	3	0
			P-2G178	2	0	P-3G178	3	0
			P-2G179	2	0	P-3G179	3	0
			P-2G180	2	0	P-3G180	3	0
			P-2G181	2	0	P-3G181	3	0
			P-2G182	2	0	P-3G182	3	0
			P-2G183	2	0	P-3G183	3	0
			P-2G184	2	0	P-3G184	3	0
			P-2G185	2	0	P-3G185	3	0
			P-2G186	2	0	P-3G186	3	0
			P-2G187	2	0	P-3G187	3	0
			P-2G188	2	0	P-3G188	3	0
			P-2G189	2	0	P-3G189	3	0
			P-2G190	2	0	P-3G190	3	0
			P-2G191	2	0	P-3G191	3	0
			P-2G192	2	0	P-3G192	3	0
			P-2G193	2	0	P-3G193	3	0
			P-2G194	2	0	P-3G194	3	0
			P-2G195	2	0	P-3G195	3	0
			P-2G196	2	0	P-3G196	3	0
			P-2G197	2	0	P-3G197	3	0
			P-2G198	2	0	P-3G198	3	0
			P-2G199	2	0	P-3G199	3	0
			P-2G200	2	0	P-3G200	3	0
			P-2G201	2	0	P-3G201	3	0
			P-2G202	2	0	P-3G202	3	0
			P-2G203	2	0	P-3G203	3	0
			P-2G204	2	0	P-3G204	3	0
			P-2G205	2	0	P-3G205	3	0
			P-2G206	2	0	P-3G206	3	0
			P-2G207	2	0	P-3G207	3	0
			P-2G208	2	0	P-3G208	3	0
			P-2G209	2	0	P-3G209	3	0
			P-2G210	2	0	P-3G210	3	0
			P-2G211	2	0	P-3G211	3	0
			P-2G212	2	0	P-3G212	3	0
			P-2G213	2	0	P-3G213	3	0
			P-2G214	2	0	P-3G214	3	0
			P-2G215	2	0	P-3G215	3	0
			P-2G216	2	0	P-3G216	3	0
			P-2G217	2	0	P-3G217	3	0
			P-2G218	2	0	P-3G218	3	0
			P-2G219	2	0	P-3G219	3	0
			P-2G220	2	0	P-3G220	3	0
			P-2G221	2	0	P-3G221	3	0
			P-2G222	2	0	P-3G222	3	0
			P-2G223	2	0
			P-2G224	2	0
			P-2G225	2	0
			P-2G226	2	0
			P-2G227	2	0
			P-2G228	2	0
			P-2G229	2	0
			P-2G230	2	0
			P-2G231	2	0
			P-2G232	2	0
			P-2G233	2	0
			P-2G234	2	0
			P-2G235	2	0
			P-2G236	2	0
			P-2G237	2	0

## Sheet: Figure 1f_g
Sample #	scIgG IHC	IHC negative	Recurrence	Time to Recur			Sample #	scIgG IHC	IHC positive	Recuurence	Time to Recur										Non-Reucrrence	Reucrrence
Neg-1	0	negative	Yes	5.72192			Pos-1	1	positive	Yes	5.80358									IHC Negative	316	16
Neg-2	0	negative	Yes	5.51312			Pos-2	1	positive	Yes	2.18154									IHC Positive	195	20
Neg-3	0	negative	Yes	5.05563			Pos-3	1	positive	Yes	1.72159
Neg-4	0	negative	Yes	4.79563			Pos-4	1	positive	Yes	1.24775
Neg-5	0	negative	Yes	4.1411			Pos-5	1	positive	Yes	1.11644										Non-Reucrrence	Reucrrence
Neg-6	0	negative	Yes	2.91329			Pos-6	1	positive	Yes	1.05342									IHC Positive	0.381605	0.555556
Neg-7	0	negative	Yes	2.91105			Pos-7	1	positive	Yes	0.979642
Neg-8	0	negative	Yes	2.19824			Pos-8	1	positive	Yes	0.806849
Neg-9	0	negative	Yes	2.04247			Pos-9	1	positive	No
Neg-10	0	negative	Yes	1.54326			Pos-10	1	positive	No
Neg-11	0	negative	Yes	1.32699			Pos-11	1	positive	No
Neg-12	0	negative	Yes	1.27534			Pos-12	1	positive	No
Neg-13	0	negative	Yes	0.935674			Pos-13	1	positive	No
Neg-14	0	negative	Yes	0.880651			Pos-14	1	positive	No
Neg-15	0	negative	Yes	0.806849			Pos-15	1	positive	No
Neg-16	0	negative	Yes	0.33586			Pos-16	1	positive	No
Neg-17	0	negative	NO				Pos-17	1	positive	No
Neg-18	0	negative	NO				Pos-18	1	positive	No
Neg-19	0	negative	NO				Pos-19	1	positive	No
Neg-20	0	negative	NO				Pos-20	1	positive	No
Neg-21	0	negative	NO				Pos-21	1	positive	No
Neg-22	0	negative	NO				Pos-22	1	positive	No
Neg-23	0	negative	NO				Pos-23	1	positive	No
Neg-24	0	negative	NO				Pos-24	1	positive	No
Neg-25	0	negative	NO				Pos-25	1	positive	No
Neg-26	0	negative	NO				Pos-26	1	positive	No
Neg-27	0	negative	NO				Pos-27	1	positive	No
Neg-28	0	negative	NO				Pos-28	1	positive	No
Neg-29	0	negative	NO				Pos-29	1	positive	No
Neg-30	0	negative	NO				Pos-30	1	positive	No
Neg-31	0	negative	NO				Pos-31	1	positive	No
Neg-32	0	negative	NO				Pos-32	1	positive	No
Neg-33	0	negative	NO				Pos-33	1	positive	No
Neg-34	0	negative	NO				Pos-34	1	positive	No
Neg-35	0	negative	NO				Pos-35	1	positive	No
Neg-36	0	negative	NO				Pos-36	1	positive	No
Neg-37	0	negative	NO				Pos-37	1	positive	No
Neg-38	0	negative	NO				Pos-38	1	positive	No
Neg-39	0	negative	NO				Pos-39	1	positive	No
Neg-40	0	negative	NO				Pos-40	1	positive	No
Neg-41	0	negative	NO				Pos-41	1	positive	No
Neg-42	0	negative	NO				Pos-42	1	positive	No
Neg-43	0	negative	NO				Pos-43	1	positive	No
Neg-44	0	negative	NO				Pos-44	1	positive	No
Neg-45	0	negative	NO				Pos-45	1	positive	No
Neg-46	0	negative	NO				Pos-46	1	positive	No
Neg-47	0	negative	NO				Pos-47	1	positive	No
Neg-48	0	negative	NO				Pos-48	1	positive	No
Neg-49	0	negative	NO				Pos-49	1	positive	No
Neg-50	0	negative	NO				Pos-50	1	positive	No
Neg-51	0	negative	NO				Pos-51	1	positive	No
Neg-52	0	negative	NO				Pos-52	1	positive	No
Neg-53	0	negative	NO				Pos-53	1	positive	No
Neg-54	0	negative	NO				Pos-54	1	positive	No
Neg-55	0	negative	NO				Pos-55	1	positive	No
Neg-56	0	negative	NO				Pos-56	1	positive	No
Neg-57	0	negative	NO				Pos-57	1	positive	No
Neg-58	0	negative	NO				Pos-58	1	positive	No
Neg-59	0	negative	NO				Pos-59	1	positive	No
Neg-60	0	negative	NO				Pos-60	1	positive	No
Neg-61	0	negative	NO				Pos-61	1	positive	No
Neg-62	0	negative	NO				Pos-62	1	positive	No
Neg-63	0	negative	NO				Pos-63	1	positive	No
Neg-64	0	negative	NO				Pos-64	1	positive	No
Neg-65	0	negative	NO				Pos-65	1	positive	No
Neg-66	0	negative	NO				Pos-66	1	positive	No
Neg-67	0	negative	NO				Pos-67	1	positive	No
Neg-68	0	negative	NO				Pos-68	1	positive	No
Neg-69	0	negative	NO				Pos-69	1	positive	No
Neg-70	0	negative	NO				Pos-70	1	positive	No
Neg-71	0	negative	NO				Pos-71	1	positive	No
Neg-72	0	negative	NO				Pos-72	1	positive	No
Neg-73	0	negative	NO				Pos-73	1	positive	No
Neg-74	0	negative	NO				Pos-74	1	positive	No
Neg-75	0	negative	NO				Pos-75	1	positive	No
Neg-76	0	negative	NO				Pos-76	1	positive	No
Neg-77	0	negative	NO				Pos-77	1	positive	No
Neg-78	0	negative	NO				Pos-78	1	positive	No
Neg-79	0	negative	NO				Pos-79	1	positive	No
Neg-80	0	negative	NO				Pos-80	1	positive	No
Neg-81	0	negative	NO				Pos-81	1	positive	No
Neg-82	0	negative	NO				Pos-82	1	positive	No
Neg-83	0	negative	NO				Pos-83	1	positive	No
Neg-84	0	negative	NO				Pos-84	1	positive	No
Neg-85	0	negative	NO				Pos-85	1	positive	No
Neg-86	0	negative	NO				Pos-86	1	positive	No
Neg-87	0	negative	NO				Pos-87	1	positive	No
Neg-88	0	negative	NO				Pos-88	1	positive	No
Neg-89	0	negative	NO				Pos-89	1	positive	No
Neg-90	0	negative	NO				Pos-90	1	positive	No
Neg-91	0	negative	NO				Pos-91	1	positive	No
Neg-92	0	negative	NO				Pos-92	1	positive	No
Neg-93	0	negative	NO				Pos-93	1	positive	No
Neg-94	0	negative	NO				Pos-94	1	positive	No
Neg-95	0	negative	NO				Pos-95	1	positive	No
Neg-96	0	negative	NO				Pos-96	1	positive	No
Neg-97	0	negative	NO				Pos-97	1	positive	No
Neg-98	0	negative	NO				Pos-98	1	positive	No
Neg-99	0	negative	NO				Pos-99	1	positive	No
Neg-100	0	negative	NO				Pos-100	1	positive	No
Neg-101	0	negative	NO				Pos-101	1	positive	No
Neg-102	0	negative	NO				Pos-102	1	positive	No
Neg-103	0	negative	NO				Pos-103	1	positive	No
Neg-104	0	negative	NO				Pos-104	1	positive	No
Neg-105	0	negative	NO				Pos-105	1	positive	No
Neg-106	0	negative	NO				Pos-106	1	positive	No
Neg-107	0	negative	NO				Pos-107	1	positive	No
Neg-108	0	negative	NO				Pos-108	1	positive	No
Neg-109	0	negative	NO				Pos-109	1	positive	No
Neg-110	0	negative	NO				Pos-110	1	positive	No
Neg-111	0	negative	NO				Pos-111	1	positive	No
Neg-112	0	negative	NO				Pos-112	1	positive	No
Neg-113	0	negative	NO				Pos-113	1	positive	No
Neg-114	0	negative	NO				Pos-114	1	positive	No
Neg-115	0	negative	NO				Pos-115	1	positive	No
Neg-116	0	negative	NO				Pos-116	1	positive	No
Neg-117	0	negative	NO				Pos-117	1	positive	No
Neg-118	0	negative	NO				Pos-118	1	positive	No
Neg-119	0	negative	NO				Pos-119	1	positive	No
Neg-120	0	negative	NO				Pos-120	1	positive	No
Neg-121	0	negative	NO				Pos-121	1	positive	No
Neg-122	0	negative	NO				Pos-122	1	positive	No
Neg-123	0	negative	NO				Pos-123	1	positive	No
Neg-124	0	negative	NO				Pos-124	1	positive	No
Neg-125	0	negative	NO				Pos-125	1	positive	No
Neg-126	0	negative	NO				Pos-126	1	positive	No
Neg-127	0	negative	NO				Pos-127	1	positive	No
Neg-128	0	negative	NO				Pos-128	1	positive	No
Neg-129	0	negative	NO				Pos-129	1	positive	No
Neg-130	0	negative	NO				Pos-130	1	positive	No
Neg-131	0	negative	NO				Pos-131	1	positive	No
Neg-132	0	negative	NO				Pos-132	1	positive	No
Neg-133	0	negative	NO				Pos-133	1	positive	No
Neg-134	0	negative	NO				Pos-134	1	positive	No
Neg-135	0	negative	NO				Pos-135	1	positive	No
Neg-136	0	negative	NO				Pos-136	2	positive	yes	9.71781
Neg-137	0	negative	NO				Pos-137	2	positive	yes	4.29931
Neg-138	0	negative	NO				Pos-138	2	positive	yes	3.9926
Neg-139	0	negative	NO				Pos-139	2	positive	yes	3.67748
Neg-140	0	negative	NO				Pos-140	2	positive	yes	2.45753
Neg-141	0	negative	NO				Pos-141	2	positive	yes	2.33815
Neg-142	0	negative	NO				Pos-142	2	positive	yes	2.33288
Neg-143	0	negative	NO				Pos-143	2	positive	yes	2.21838
Neg-144	0	negative	NO				Pos-144	2	positive	yes	2.1411
Neg-145	0	negative	NO				Pos-145	2	positive	yes	1.12192
Neg-146	0	negative	NO				Pos-146	2	positive	yes	0.971341
Neg-147	0	negative	NO				Pos-147	2	positive	yes	0.724104
Neg-148	0	negative	NO				Pos-148	2	positive	No
Neg-149	0	negative	NO				Pos-149	2	positive	No
Neg-150	0	negative	NO				Pos-150	2	positive	No
Neg-151	0	negative	NO				Pos-151	2	positive	No
Neg-152	0	negative	NO				Pos-152	2	positive	No
Neg-153	0	negative	NO				Pos-153	2	positive	No
Neg-154	0	negative	NO				Pos-154	2	positive	No
Neg-155	0	negative	NO				Pos-155	2	positive	No
Neg-156	0	negative	NO				Pos-156	2	positive	No
Neg-157	0	negative	NO				Pos-157	2	positive	No
Neg-158	0	negative	NO				Pos-158	2	positive	No
Neg-159	0	negative	NO				Pos-159	2	positive	No
Neg-160	0	negative	NO				Pos-160	2	positive	No
Neg-161	0	negative	NO				Pos-161	2	positive	No
Neg-162	0	negative	NO				Pos-162	2	positive	No
Neg-163	0	negative	NO				Pos-163	2	positive	No
Neg-164	0	negative	NO				Pos-164	2	positive	No
Neg-165	0	negative	NO				Pos-165	2	positive	No
Neg-166	0	negative	NO				Pos-166	2	positive	No
Neg-167	0	negative	NO				Pos-167	2	positive	No
Neg-168	0	negative	NO				Pos-168	2	positive	No
Neg-169	0	negative	NO				Pos-169	2	positive	No
Neg-170	0	negative	NO				Pos-170	2	positive	No
Neg-171	0	negative	NO				Pos-171	2	positive	No
Neg-172	0	negative	NO				Pos-172	2	positive	No
Neg-173	0	negative	NO				Pos-173	2	positive	No
Neg-174	0	negative	NO				Pos-174	2	positive	No
Neg-175	0	negative	NO				Pos-175	2	positive	No
Neg-176	0	negative	NO				Pos-176	2	positive	No
Neg-177	0	negative	NO				Pos-177	2	positive	No
Neg-178	0	negative	NO				Pos-178	2	positive	No
Neg-179	0	negative	NO				Pos-179	2	positive	No
Neg-180	0	negative	NO				Pos-180	2	positive	No
Neg-181	0	negative	NO				Pos-181	2	positive	No
Neg-182	0	negative	NO				Pos-182	2	positive	No
Neg-183	0	negative	NO				Pos-183	2	positive	No
Neg-184	0	negative	NO				Pos-184	2	positive	No
Neg-185	0	negative	NO				Pos-185	2	positive	No
Neg-186	0	negative	NO				Pos-186	2	positive	No
Neg-187	0	negative	NO				Pos-187	2	positive	No
Neg-188	0	negative	NO				Pos-188	2	positive	No
Neg-189	0	negative	NO				Pos-189	2	positive	No
Neg-190	0	negative	NO				Pos-190	2	positive	No
Neg-191	0	negative	NO				Pos-191	2	positive	No
Neg-192	0	negative	NO				Pos-192	2	positive	No
Neg-193	0	negative	NO				Pos-193	2	positive	No
Neg-194	0	negative	NO				Pos-194	2	positive	No
Neg-195	0	negative	NO				Pos-195	2	positive	No
Neg-196	0	negative	NO				Pos-196	2	positive	No
Neg-197	0	negative	NO				Pos-197	2	positive	No
Neg-198	0	negative	NO				Pos-198	2	positive	No
Neg-199	0	negative	NO				Pos-199	2	positive	No
Neg-200	0	negative	NO				Pos-200	2	positive	No
Neg-201	0	negative	NO				Pos-201	2	positive	No
Neg-202	0	negative	NO				Pos-202	2	positive	No
Neg-203	0	negative	NO				Pos-203	2	positive	No
Neg-204	0	negative	NO				Pos-204	2	positive	No
Neg-205	0	negative	NO				Pos-205	2	positive	No
Neg-206	0	negative	NO				Pos-206	2	positive	No
Neg-207	0	negative	NO				Pos-207	2	positive	No
Neg-208	0	negative	NO				Pos-208	2	positive	No
Neg-209	0	negative	NO				Pos-209	2	positive	No
Neg-210	0	negative	NO				Pos-210	2	positive	No
Neg-211	0	negative	NO				Pos-211	2	positive	No
Neg-212	0	negative	NO				Pos-212	2	positive	No
Neg-213	0	negative	NO				Pos-213	2	positive	No
Neg-214	0	negative	NO				Pos-214	2	positive	No
Neg-215	0	negative	NO				Pos-215	2	positive	No
Neg-216	0	negative	NO
Neg-217	0	negative	NO
Neg-218	0	negative	NO
Neg-219	0	negative	NO
Neg-220	0	negative	NO
Neg-221	0	negative	NO
Neg-222	0	negative	NO
Neg-223	0	negative	NO
Neg-224	0	negative	NO
Neg-225	0	negative	NO
Neg-226	0	negative	NO
Neg-227	0	negative	NO
Neg-228	0	negative	NO
Neg-229	0	negative	NO
Neg-230	0	negative	NO
Neg-231	0	negative	NO
Neg-232	0	negative	NO
Neg-233	0	negative	NO
Neg-234	0	negative	NO
Neg-235	0	negative	NO
Neg-236	0	negative	NO
Neg-237	0	negative	NO
Neg-238	0	negative	NO
Neg-239	0	negative	NO
Neg-240	0	negative	NO
Neg-241	0	negative	NO
Neg-242	0	negative	NO
Neg-243	0	negative	NO
Neg-244	0	negative	NO
Neg-245	0	negative	NO
Neg-246	0	negative	NO
Neg-247	0	negative	NO
Neg-248	0	negative	NO
Neg-249	0	negative	NO
Neg-250	0	negative	NO
Neg-251	0	negative	NO
Neg-252	0	negative	NO
Neg-253	0	negative	NO
Neg-254	0	negative	NO
Neg-255	0	negative	NO
Neg-256	0	negative	NO
Neg-257	0	negative	NO
Neg-258	0	negative	NO
Neg-259	0	negative	NO
Neg-260	0	negative	NO
Neg-261	0	negative	NO
Neg-262	0	negative	NO
Neg-263	0	negative	NO
Neg-264	0	negative	NO
Neg-265	0	negative	NO
Neg-266	0	negative	NO
Neg-267	0	negative	NO
Neg-268	0	negative	NO
Neg-269	0	negative	NO
Neg-270	0	negative	NO
Neg-271	0	negative	NO
Neg-272	0	negative	NO
Neg-273	0	negative	NO
Neg-274	0	negative	NO
Neg-275	0	negative	NO
Neg-276	0	negative	NO
Neg-277	0	negative	NO
Neg-278	0	negative	NO
Neg-279	0	negative	NO
Neg-280	0	negative	NO
Neg-281	0	negative	NO
Neg-282	0	negative	NO
Neg-283	0	negative	NO
Neg-284	0	negative	NO
Neg-285	0	negative	NO
Neg-286	0	negative	NO
Neg-287	0	negative	NO
Neg-288	0	negative	NO
Neg-289	0	negative	NO
Neg-290	0	negative	NO
Neg-291	0	negative	NO
Neg-292	0	negative	NO
Neg-293	0	negative	NO
Neg-294	0	negative	NO
Neg-295	0	negative	NO
Neg-296	0	negative	NO
Neg-297	0	negative	NO
Neg-298	0	negative	NO
Neg-299	0	negative	NO
Neg-300	0	negative	NO
Neg-301	0	negative	NO
Neg-302	0	negative	NO
Neg-303	0	negative	NO
Neg-304	0	negative	NO
Neg-305	0	negative	NO
Neg-306	0	negative	NO
Neg-307	0	negative	NO
Neg-308	0	negative	NO
Neg-309	0	negative	NO
Neg-310	0	negative	NO
Neg-311	0	negative	NO
Neg-312	0	negative	NO
Neg-313	0	negative	NO
Neg-314	0	negative	NO
Neg-315	0	negative	NO
Neg-316	0	negative	NO
Neg-317	0	negative	NO
Neg-318	0	negative	NO
Neg-319	0	negative	NO
Neg-320	0	negative	NO
Neg-321	0	negative	NO
Neg-322	0	negative	NO
Neg-323	0	negative	NO
Neg-324	0	negative	NO
Neg-325	0	negative	NO
Neg-326	0	negative	NO
Neg-327	0	negative	NO
Neg-328	0	negative	NO
Neg-329	0	negative	NO
Neg-330	0	negative	NO
Neg-331	0	negative	NO
Neg-332	0	negative	NO

## Sheet: Figure 1h_I
Sample #	Node	gradeStage	scIgGIHC	Recurrence	survival
mReg-1	1	3	0	Non-Recurrence	yes
mReg-2	0	2	2	Non-Recurrence	yes
mReg-3	0	3	0	Non-Recurrence	yes
mReg-4	0	3	0	Non-Recurrence	yes
mReg-5	0	2	1	Non-Recurrence	yes
mReg-6	0	1	0	Non-Recurrence	yes
mReg-7	0	3	0	Non-Recurrence	yes
mReg-8	0	2	1	Non-Recurrence	yes
mReg-9	0	2	2	Non-Recurrence	yes
mReg-10	0	3	1	1.05342	2.902739726 (death)
mReg-11	0	1	0	Non-Recurrence	yes
mReg-12	1	2	1	Non-Recurrence	yes
mReg-13	3	3	0	0.935674	1.530194064 (death)
mReg-14	3	3	2	Non-Recurrence	yes
mReg-15	1	2	0	Non-Recurrence	yes
mReg-16	0	2	1	Non-Recurrence	yes
mReg-17	1	1	0	Non-Recurrence	yes
mReg-18	1	2	0	Non-Recurrence	yes
mReg-19	0	3	1	Non-Recurrence	yes
mReg-20	1	1	1	Non-Recurrence	yes
mReg-21	1	2	0	Non-Recurrence	3.141238584 (death)
mReg-22	1	2	0	Non-Recurrence	yes
mReg-23	0	2	0	Non-Recurrence	yes
mReg-24	0	2	0	Non-Recurrence	yes
mReg-25	0	2	0	Non-Recurrence	yes
mReg-26	1	3	2	Non-Recurrence	yes
mReg-27	1	1	0	Non-Recurrence	yes
mReg-28	0	2	1	Non-Recurrence	yes
mReg-29	0	2	0	Non-Recurrence	yes
mReg-30	0	2	1	Non-Recurrence	yes
mReg-31	0	3	0	Non-Recurrence	yes
mReg-32	1	2	0	Non-Recurrence	yes
mReg-33	1	2	0	Non-Recurrence	yes
mReg-34	1	2	0	Non-Recurrence	yes
mReg-35	0	2	0	Non-Recurrence	yes
mReg-36	2	3	1	Non-Recurrence	yes
mReg-37	1	3	2	Non-Recurrence	yes
mReg-38	0	1	0	Non-Recurrence	yes
mReg-39	0	2	0	Non-Recurrence	yes
mReg-40	1	2	0	Non-Recurrence	yes
mReg-41	1	2	0	Non-Recurrence	yes
mReg-42	0	2	1	Non-Recurrence	yes
mReg-43	0	3	0	Non-Recurrence	yes
mReg-44	0	2	0	Non-Recurrence	yes
mReg-45	0	1	0	Non-Recurrence	yes
mReg-46	0	2	0	Non-Recurrence	yes
mReg-47	0	3	1	Non-Recurrence	yes
mReg-48	0	1	0	Non-Recurrence	yes
mReg-49	1	3	0	Non-Recurrence	yes
mReg-50	0	3	0	Non-Recurrence	yes
mReg-51	0	2	0	Non-Recurrence	yes
mReg-52	0	2	1	Non-Recurrence	yes
mReg-53	0	2	0	Non-Recurrence	yes
mReg-54	0	3	1	Non-Recurrence	0.363013699 (death)
mReg-55	1	3	0	5.05563	yes
mReg-56	0	2	0	Non-Recurrence	yes
mReg-57	0	2	0	Non-Recurrence	yes
mReg-58	1	1	0	Non-Recurrence	yes
mReg-59	3	3	2	Non-Recurrence	yes
mReg-60	0	3	0	Non-Recurrence	yes
mReg-61	0	2	0	Non-Recurrence	yes
mReg-62	1	2	0	Non-Recurrence	yes
mReg-63	0	2	1	Non-Recurrence	yes
mReg-64	2	2	2	Non-Recurrence	yes
mReg-65	1	1	0	Non-Recurrence	yes
mReg-66	2	2	2	Non-Recurrence	yes
mReg-67	2	2	0	Non-Recurrence	yes
mReg-68	0	3	0	Non-Recurrence	yes
mReg-69	0	3	0	Non-Recurrence	yes
mReg-70	0	3	1	Non-Recurrence	yes
mReg-71	0	2	0	Non-Recurrence	yes
mReg-72	0	2	0	Non-Recurrence	yes
mReg-73	0	2	0	Non-Recurrence	yes
mReg-74	0	2	0	Non-Recurrence	yes
mReg-75	0	2	1	Non-Recurrence	yes
mReg-76	1	2	1	Non-Recurrence	yes
mReg-77	0	3	1	Non-Recurrence	yes
mReg-78	1	2	0	Non-Recurrence	yes
mReg-79	0	3	0	Non-Recurrence	yes
mReg-80	0	3	0	Non-Recurrence	yes
mReg-81	1	3	0	Non-Recurrence	yes
mReg-82	3	3	0	Non-Recurrence	0.710958904 (death)
mReg-83	3	1	2	Non-Recurrence	yes
mReg-84	0	3	0	Non-Recurrence	yes
mReg-85	0	2	1	Non-Recurrence	yes
mReg-86	1	2	0	Non-Recurrence	yes
mReg-87	0	3	1	Non-Recurrence	yes
mReg-88	0	2	1	Non-Recurrence	yes
mReg-89	3	3	1	Non-Recurrence	2.798630137 (death)
mReg-90	0	2	0	Non-Recurrence	yes
mReg-91	0	1	0	Non-Recurrence	yes
mReg-92	1	2	0	Non-Recurrence	yes
mReg-93	0	3	1	Non-Recurrence	yes
mReg-94	1	3	2	Non-Recurrence	yes
mReg-95	0	3	2	Non-Recurrence	yes
mReg-96	3	3	2	3.9926	4.677536149 (death)
mReg-97	2	3	2	Non-Recurrence	yes
mReg-98	1	2	2	Non-Recurrence	yes
mReg-99	1	3	1	Non-Recurrence	yes
mReg-100	0	1	0	Non-Recurrence	yes
mReg-101	0	2	0	Non-Recurrence	1.34109589 (death)
mReg-102	0	2	0	Non-Recurrence	yes
mReg-103	0	2	1	Non-Recurrence	yes
mReg-104	0	1	2	Non-Recurrence	yes
mReg-105	1	3	0	Non-Recurrence	yes
mReg-106	0	2	1	Non-Recurrence	yes
mReg-107	0	3	1	Non-Recurrence	yes
mReg-108	1	2	0	Non-Recurrence	yes
mReg-109	2	2	0	Non-Recurrence	yes
mReg-110	0	2	0	Non-Recurrence	yes
mReg-111	0	3	1	Non-Recurrence	yes
mReg-112	1	3	1	0.979642	1.119368341 (death)
mReg-113	1	3	0	Non-Recurrence	yes
mReg-114	1	1	0	Non-Recurrence	yes
mReg-115	0	3	0	Non-Recurrence	yes
mReg-116	0	2	0	Non-Recurrence	yes
mReg-117	0	3	0	Non-Recurrence	yes
mReg-118	1	2	2	Non-Recurrence	2.902739726 (death)
mReg-119	0	2	1	Non-Recurrence	yes
mReg-120	0	3	1	Non-Recurrence	yes
mReg-121	1	3	0	5.51312	yes
mReg-122	0	2	0	Non-Recurrence	yes
mReg-123	1	2	0	Non-Recurrence	yes
mReg-124	0	3	0	Non-Recurrence	yes
mReg-125	2	2	0	Non-Recurrence	yes
mReg-126	1	3	1	1.24775	3.447751142 (death)
mReg-127	1	3	1	Non-Recurrence	yes
mReg-128	0	2	1	Non-Recurrence	yes
mReg-129	0	2	0	Non-Recurrence	yes
mReg-130	3	2	0	Non-Recurrence	yes
mReg-131	1	3	0	Non-Recurrence	yes
mReg-132	2	2	0	Non-Recurrence	yes
mReg-133	1	3	0	4.79563	5.223027017 (death)
mReg-134	1	3	1	Non-Recurrence	yes
mReg-135	0	2	0	Non-Recurrence	yes
mReg-136	1	2	1	Non-Recurrence	yes
mReg-137	0	2	2	Non-Recurrence	yes
mReg-138	1	2	0	Non-Recurrence	yes
mReg-139	1	3	0	4.1411	yes
mReg-140	3	3	1	Non-Recurrence	yes
mReg-141	1	3	0	Non-Recurrence	yes
mReg-142	3	3	1	Non-Recurrence	2.434246575 (death)
mReg-143	0	3	1	Non-Recurrence	yes
mReg-144	0	2	0	Non-Recurrence	yes
mReg-145	1	2	0	Non-Recurrence	yes
mReg-146	1	3	1	Non-Recurrence	yes
mReg-147	1	1	0	Non-Recurrence	yes
mReg-148	0	2	0	Non-Recurrence	yes
mReg-149	0	3	1	Non-Recurrence	yes
mReg-150	0	1	0	Non-Recurrence	yes
mReg-151	1	1	0	Non-Recurrence	1.593150685 (death)
mReg-152	1	2	0	Non-Recurrence	yes
mReg-153	0	2	0	Non-Recurrence	4.346546804 (death)
mReg-154	1	1	0	Non-Recurrence	yes
mReg-155	0	1	0	Non-Recurrence	yes
mReg-156	0	2	2	Non-Recurrence	yes
mReg-157	0	3	1	Non-Recurrence	yes
mReg-158	0	2	0	Non-Recurrence	yes
mReg-159	0	2	0	Non-Recurrence	yes
mReg-160	0	2	0	Non-Recurrence	yes
mReg-161	0	1	0	Non-Recurrence	yes
mReg-162	1	2	1	Non-Recurrence	yes
mReg-163	1	3	0	Non-Recurrence	yes
mReg-164	0	1	0	Non-Recurrence	yes
mReg-165	1	1	0	Non-Recurrence	yes
mReg-166	0	1	0	Non-Recurrence	yes
mReg-167	1	2	0	Non-Recurrence	yes
mReg-168	0	1	1	Non-Recurrence	yes
mReg-169	2	3	2	Non-Recurrence	0.971803653 (death)
mReg-170	0	2	1	Non-Recurrence	yes
mReg-171	2	2	0	Non-Recurrence	yes
mReg-172	0	3	1	Non-Recurrence	yes
mReg-173	1	3	1	Non-Recurrence	yes
mReg-174	0	2	0	Non-Recurrence	yes
mReg-175	2	3	2	2.21838	6.495091324 (death)
mReg-176	0	3	0	Non-Recurrence	yes
mReg-177	2	3	1	Non-Recurrence	yes
mReg-178	2	3	1	5.80358	yes
mReg-179	0	3	0	Non-Recurrence	yes
mReg-180	1	1	0	Non-Recurrence	yes
mReg-181	1	3	0	Non-Recurrence	yes
mReg-182	0	3	1	1.11644	yes
mReg-183	1	2	0	Non-Recurrence	yes
mReg-184	0	3	2	Non-Recurrence	yes
mReg-185	0	3	0	Non-Recurrence	yes
mReg-186	0	2	0	Non-Recurrence	yes
mReg-187	0	1	0	Non-Recurrence	yes
mReg-188	0	3	2	Non-Recurrence	yes
mReg-189	1	3	1	Non-Recurrence	yes
mReg-190	0	3	0	Non-Recurrence	yes
mReg-191	0	2	2	Non-Recurrence	yes
mReg-192	0	2	1	Non-Recurrence	yes
mReg-193	1	3	1	Non-Recurrence	yes
mReg-194	0	2	0	Non-Recurrence	yes
mReg-195	1	3	2	3.67748	4.272005327 (death)
mReg-196	2	2	2	Non-Recurrence	yes
mReg-197	1	2	1	Non-Recurrence	yes
mReg-198	2	1	2	Non-Recurrence	yes
mReg-199	0	2	0	Non-Recurrence	1.332252664 (death)
mReg-200	0	2	2	Non-Recurrence	yes
mReg-201	0	2	0	Non-Recurrence	yes
mReg-202	0	3	1	Non-Recurrence	yes
mReg-203	0	1	1	Non-Recurrence	yes
mReg-204	0	2	0	Non-Recurrence	yes
mReg-205	1	3	1	Non-Recurrence	2.822975647 (death)
mReg-206	0	3	0	Non-Recurrence	yes
mReg-207	0	2	0	Non-Recurrence	yes
mReg-208	2	3	0	Non-Recurrence	yes
mReg-209	1	3	1	Non-Recurrence	yes
mReg-210	0	1	0	Non-Recurrence	yes
mReg-211	0	2	0	Non-Recurrence	yes
mReg-212	0	2	0	Non-Recurrence	yes
mReg-213	0	1	2	Non-Recurrence	yes
mReg-214	0	2	1	Non-Recurrence	yes
mReg-215	0	2	0	Non-Recurrence	yes
mReg-216	0	1	0	Non-Recurrence	yes
mReg-217	0	3	1	Non-Recurrence	yes
mReg-218	0	3	0	Non-Recurrence	yes
mReg-219	0	2	0	Non-Recurrence	yes
mReg-220	0	1	0	Non-Recurrence	yes
mReg-221	0	2	2	Non-Recurrence	yes
mReg-222	0	2	0	Non-Recurrence	yes
mReg-223	0	2	0	Non-Recurrence	0.316438356 (death)
mReg-224	0	2	0	Non-Recurrence	yes
mReg-225	0	2	0	Non-Recurrence	yes
mReg-226	0	3	0	Non-Recurrence	yes
mReg-227	0	3	0	Non-Recurrence	yes
mReg-228	1	1	0	Non-Recurrence	yes
mReg-229	1	2	1	Non-Recurrence	yes
mReg-230	0	3	1	Non-Recurrence	yes
mReg-231	2	1	2	Non-Recurrence	yes
mReg-232	1	3	0	Non-Recurrence	yes
mReg-233	0	2	1	Non-Recurrence	yes
mReg-234	0	1	0	Non-Recurrence	yes
mReg-235	0	1	0	Non-Recurrence	yes
mReg-236	1	1	1	Non-Recurrence	yes
mReg-237	0	3	0	Non-Recurrence	yes
mReg-238	0	2	0	Non-Recurrence	yes
mReg-239	0	3	0	Non-Recurrence	yes
mReg-240	1	2	1	Non-Recurrence	yes
mReg-241	0	2	1	Non-Recurrence	yes
mReg-242	1	3	0	Non-Recurrence	yes
mReg-243	1	3	0	Non-Recurrence	yes
mReg-244	0	3	0	Non-Recurrence	0.269863014 (death)
mReg-245	0	3	1	Non-Recurrence	yes
mReg-246	0	1	0	Non-Recurrence	yes
mReg-247	0	3	0	Non-Recurrence	yes
mReg-248	1	1	0	Non-Recurrence	yes
mReg-249	0	3	0	Non-Recurrence	yes
mReg-250	1	2	1	Non-Recurrence	yes
mReg-251	0	1	0	Non-Recurrence	yes
mReg-252	2	3	2	Non-Recurrence	yes
mReg-253	0	2	1	Non-Recurrence	yes
mReg-254	0	3	0	Non-Recurrence	yes
mReg-255	2	1	0	Non-Recurrence	yes
mReg-256	0	2	0	Non-Recurrence	yes
mReg-257	1	2	0	Non-Recurrence	yes
mReg-258	1	3	1	Non-Recurrence	yes
mReg-259	1	3	2	Non-Recurrence	yes
mReg-260	2	3	0	Non-Recurrence	3.016438356 (death)
mReg-261	0	2	1	Non-Recurrence	yes
mReg-262	0	2	0	Non-Recurrence	yes
mReg-263	1	3	0	Non-Recurrence	yes
mReg-264	1	3	1	Non-Recurrence	yes
mReg-265	1	3	2	Non-Recurrence	yes
mReg-266	0	1	0	Non-Recurrence	yes
mReg-267	2	2	1	Non-Recurrence	yes
mReg-268	0	3	0	2.19824	2.74 (death)
mReg-269	0	3	0	Non-Recurrence	yes
mReg-270	0	3	0	Non-Recurrence	yes
mReg-271	0	3	1	Non-Recurrence	yes
mReg-272	2	1	0	Non-Recurrence	yes
mReg-273	0	1	0	Non-Recurrence	yes
mReg-274	1	2	2	Non-Recurrence	yes
mReg-275	0	1	0	Non-Recurrence	yes
mReg-276	2	3	1	Non-Recurrence	yes
mReg-277	0	2	0	Non-Recurrence	yes
mReg-278	0	3	0	Non-Recurrence	yes
mReg-279	0	2	0	Non-Recurrence	yes
mReg-280	0	2	2	Non-Recurrence	yes
mReg-281	0	3	1	Non-Recurrence	yes
mReg-282	0	3	0	Non-Recurrence	yes
mReg-283	0	2	0	Non-Recurrence	yes
mReg-284	1	1	0	Non-Recurrence	yes
mReg-285	0	3	1	Non-Recurrence	yes
mReg-286	1	2	1	Non-Recurrence	yes
mReg-287	1	2	1	Non-Recurrence	yes
mReg-288	1	3	1	Non-Recurrence	3.935159817 (death)
mReg-289	0	3	2	Non-Recurrence	yes
mReg-290	1	2	1	Non-Recurrence	yes
mReg-291	1	2	0	Non-Recurrence	yes
mReg-292	1	2	2	4.29931	4.51849
mReg-293	0	2	2	Non-Recurrence	yes
mReg-294	3	3	2	2.33288	3.247945205 (death)
mReg-295	0	3	0	Non-Recurrence	yes
mReg-296	3	2	2	9.71781	yes
mReg-297	2	3	0	Non-Recurrence	3.211396499 (death)
mReg-298	1	3	1	Non-Recurrence	yes
mReg-299	1	1	0	Non-Recurrence	yes
mReg-300	0	1	0	Non-Recurrence	yes
mReg-301	0	2	0	Non-Recurrence	yes
mReg-302	0	3	0	Non-Recurrence	yes
mReg-303	0	2	0	Non-Recurrence	yes
mReg-304	0	2	0	Non-Recurrence	yes
mReg-305	0	3	1	Non-Recurrence	2.247945205 (death)
mReg-306	0	2	0	5.72192	yes
mReg-307	0	3	0	Non-Recurrence	yes
mReg-308	1	3	1	Non-Recurrence	yes
mReg-309	0	2	0	Non-Recurrence	yes
mReg-310	1	3	0	Non-Recurrence	yes
mReg-311	0	3	0	Non-Recurrence	yes
mReg-312	0	3	0	Non-Recurrence	yes
mReg-313	0	3	0	Non-Recurrence	yes
mReg-314	0	1	0	Non-Recurrence	2.27260274 (death)
mReg-315	0	2	2	Non-Recurrence	yes
mReg-316	2	3	2	Non-Recurrence	yes
mReg-317	3	2	2	Non-Recurrence	yes
mReg-318	0	3	0	Non-Recurrence	yes
mReg-319	2	2	2	Non-Recurrence	yes
mReg-320	0	1	0	Non-Recurrence	yes
mReg-321	2	3	1	Non-Recurrence	yes
mReg-322	0	2	0	Non-Recurrence	yes
mReg-323	1	1	0	Non-Recurrence	yes
mReg-324	0	2	2	Non-Recurrence	yes
mReg-325	1	3	0	Non-Recurrence	yes
mReg-326	0	3	2	Non-Recurrence	yes
mReg-327	0	3	0	Non-Recurrence	yes
mReg-328	1	3	2	Non-Recurrence	yes
mReg-329	1	3	2	Non-Recurrence	4.077692161 (death)
mReg-330	0	3	1	Non-Recurrence	yes
mReg-331	0	3	0	Non-Recurrence	yes
mReg-332	0	3	1	Non-Recurrence	yes
mReg-333	0	2	1	Non-Recurrence	yes
mReg-334	0	3	0	Non-Recurrence	3.691780822 (death)
mReg-335	1	2	0	Non-Recurrence	yes
mReg-336	1	2	2	Non-Recurrence	yes
mReg-337	2	3	0	Non-Recurrence	yes
mReg-338	0	2	0	Non-Recurrence	yes
mReg-339	1	2	1	Non-Recurrence	yes
mReg-340	1	2	0	Non-Recurrence	2.173630137 (death)
mReg-341	0	2	0	Non-Recurrence	yes
mReg-342	1	2	2	Non-Recurrence	yes
mReg-343	0	3	1	Non-Recurrence	yes
mReg-344	1	2	2	Non-Recurrence	yes
mReg-345	0	2	0	Non-Recurrence	yes
mReg-346	1	2	0	Non-Recurrence	yes
mReg-347	0	3	0	Non-Recurrence	yes
mReg-348	0	3	1	Non-Recurrence	yes
mReg-349	1	2	0	Non-Recurrence	yes
mReg-350	1	2	2	Non-Recurrence	yes
mReg-351	0	1	1	Non-Recurrence	yes
mReg-352	0	3	0	Non-Recurrence	yes
mReg-353	0	2	0	Non-Recurrence	yes
mReg-354	0	1	0	Non-Recurrence	yes
mReg-355	1	3	0	Non-Recurrence	yes
mReg-356	0	2	0	Non-Recurrence	yes
mReg-357	0	2	0	Non-Recurrence	yes
mReg-358	0	2	1	Non-Recurrence	yes
mReg-359	2	2	0	2.91329	5.406440259 (death)
mReg-360	1	3	0	Non-Recurrence	yes
mReg-361	1	2	2	2.45753	yes
mReg-362	0	1	0	2.91105	yes
mReg-363	0	3	0	Non-Recurrence	yes
mReg-364	0	3	0	Non-Recurrence	yes
mReg-365	1	1	0	Non-Recurrence	yes
mReg-366	0	2	0	Non-Recurrence	yes
mReg-367	1	2	0	Non-Recurrence	yes
mReg-368	1	3	0	0.880651	yes
mReg-369	2	3	1	0.806849	yes
mReg-370	0	1	0	Non-Recurrence	yes
mReg-371	0	2	0	Non-Recurrence	yes
mReg-372	0	3	2	Non-Recurrence	yes
mReg-373	1	3	1	Non-Recurrence	yes
mReg-374	0	2	0	Non-Recurrence	yes
mReg-375	0	2	1	Non-Recurrence	yes
mReg-376	0	2	0	Non-Recurrence	yes
mReg-377	1	2	0	Non-Recurrence	yes
mReg-378	0	1	0	Non-Recurrence	yes
mReg-379	0	3	2	Non-Recurrence	yes
mReg-380	0	2	1	Non-Recurrence	yes
mReg-381	2	3	1	Non-Recurrence	yes
mReg-382	0	2	0	Non-Recurrence	yes
mReg-383	0	2	1	Non-Recurrence	yes
mReg-384	0	3	0	Non-Recurrence	yes
mReg-385	0	2	0	Non-Recurrence	yes
mReg-386	0	3	1	Non-Recurrence	yes
mReg-387	0	1	0	Non-Recurrence	yes
mReg-388	0	3	1	Non-Recurrence	yes
mReg-389	2	3	2	Non-Recurrence	yes
mReg-390	0	2	0	Non-Recurrence	yes
mReg-391	2	2	1	Non-Recurrence	yes
mReg-392	0	1	0	Non-Recurrence	yes
mReg-393	0	2	0	Non-Recurrence	yes
mReg-394	0	3	0	Non-Recurrence	1.217808219 (death)
mReg-395	0	1	0	Non-Recurrence	yes
mReg-396	0	2	2	Non-Recurrence	yes
mReg-397	0	2	2	2.33815	2.505270167 (death)
mReg-398	1	2	2	2.1411	2.839726027 (death)
mReg-399	1	2	0	Non-Recurrence	yes
mReg-400	0	2	0	Non-Recurrence	4.094063927 (death)
mReg-401	1	3	1	Non-Recurrence	yes
mReg-402	1	2	0	Non-Recurrence	yes
mReg-403	0	3	1	Non-Recurrence	yes
mReg-404	2	3	2	1.12192	2.319178082 (death)
mReg-405	0	1	1	Non-Recurrence	yes
mReg-406	0	2	0	Non-Recurrence	yes
mReg-407	1	3	0	Non-Recurrence	yes
mReg-408	0	2	1	Non-Recurrence	yes
mReg-409	1	2	1	Non-Recurrence	yes
mReg-410	0	3	0	Non-Recurrence	yes
mReg-411	3	2	0	Non-Recurrence	yes
mReg-412	1	1	0	Non-Recurrence	yes
mReg-413	0	3	1	Non-Recurrence	yes
mReg-414	0	1	1	Non-Recurrence	yes
mReg-415	1	1	0	Non-Recurrence	yes
mReg-416	0	3	2	Non-Recurrence	yes
mReg-417	2	2	2	Non-Recurrence	yes
mReg-418	0	3	1	Non-Recurrence	yes
mReg-419	0	1	0	Non-Recurrence	yes
mReg-420	0	3	1	Non-Recurrence	yes
mReg-421	1	2	1	Non-Recurrence	yes
mReg-422	0	1	0	Non-Recurrence	yes
mReg-423	0	3	0	Non-Recurrence	yes
mReg-424	0	3	0	Non-Recurrence	yes
mReg-425	2	2	0	Non-Recurrence	yes
mReg-426	2	3	0	Non-Recurrence	0.154794521 (death)
mReg-427	0	3	0	Non-Recurrence	yes
mReg-428	0	1	0	Non-Recurrence	yes
mReg-429	0	2	2	Non-Recurrence	yes
mReg-430	0	2	1	Non-Recurrence	yes
mReg-431	0	3	0	Non-Recurrence	yes
mReg-432	0	1	1	Non-Recurrence	yes
mReg-433	1	3	0	Non-Recurrence	yes
mReg-434	1	2	2	Non-Recurrence	yes
mReg-435	1	3	0	Non-Recurrence	yes
mReg-436	1	3	1	Non-Recurrence	yes
mReg-437	0	2	0	Non-Recurrence	yes
mReg-438	1	1	0	Non-Recurrence	yes
mReg-439	2	3	0	Non-Recurrence	0.88630137 (death)
mReg-440	1	3	0	Non-Recurrence	yes
mReg-441	1	3	0	Non-Recurrence	yes
mReg-442	1	2	0	Non-Recurrence	yes
mReg-443	1	3	2	Non-Recurrence	yes
mReg-444	0	3	2	Non-Recurrence	yes
mReg-445	3	3	1	Non-Recurrence	yes
mReg-446	1	2	0	Non-Recurrence	yes
mReg-447	1	3	0	Non-Recurrence	1.68021309 (death)
mReg-448	1	1	0	Non-Recurrence	yes
mReg-449	0	1	0	Non-Recurrence	yes
mReg-450	1	3	0	Non-Recurrence	yes
mReg-451	1	2	0	Non-Recurrence	yes
mReg-452	0	3	0	Non-Recurrence	yes
mReg-453	0	3	2	0.971341	1.168601598 (death)
mReg-454	1	3	0	1.27534	1.349315068 (death)
mReg-455	0	2	0	Non-Recurrence	yes
mReg-456	0	3	1	Non-Recurrence	yes
mReg-457	0	3	2	Non-Recurrence	2.5 (death)
mReg-458	0	2	0	Non-Recurrence	yes
mReg-459	0	2	0	Non-Recurrence	yes
mReg-460	0	1	0	Non-Recurrence	yes
mReg-461	3	2	0	Non-Recurrence	yes
mReg-462	0	3	0	Non-Recurrence	yes
mReg-463	0	2	0	Non-Recurrence	yes
mReg-464	1	1	2	Non-Recurrence	yes
mReg-465	1	3	0	2.04247	4.343835616 (death)
mReg-466	2	2	2	Non-Recurrence	yes
mReg-467	0	2	2	Non-Recurrence	yes
mReg-468	0	2	0	Non-Recurrence	yes
mReg-469	0	1	0	Non-Recurrence	yes
mReg-470	1	3	1	Non-Recurrence	yes
mReg-471	0	3	2	Non-Recurrence	yes
mReg-472	1	2	0	Non-Recurrence	yes
mReg-473	0	3	1	1.72159	1.984608067 (death)
mReg-474	0	3	1	Non-Recurrence	yes
mReg-475	1	3	0	Non-Recurrence	yes
mReg-476	0	1	1	Non-Recurrence	yes
mReg-477	1	3	1	2.18154	3.444552892 (death)
