# Supplementary material for: Impairment of IgG Fc functions promotes tumor progression and suppresses NK cell antitumor actions
Source: Commun Biol. 2022 Sep 14;5:960. doi: 10.1038/s42003-022-03931-7 (PMC9474879; doi:10.1038/s42003-022-03931-7)
Supplement: Supplementary file 5 — Supplementary Data 2 [file 42003_2022_3931_MOESM5_ESM.xls]

## Sheet: Figure 2D
Days	BT474			BT474-IdeS
	Mean	SD	No.	Mean	SD	No.
6	37	2	3	50	8	3
9	39.8	3	3	54.9	4	3
13	49.4	9	3	60.7	3	3
16	60.7	15	3	83.2	20	3
20	88.9	21	3	131	33	3
23	123.6	55.1	3	216.2	55.1	3
27	178	76.9	3	368	74.9	3
30	224.7	89.9	3	469.1	87	3
34	287.9	87.3	3	633	148.3	3

## Sheet: Figure 2F-
	4T1			4T1-IdeS
	Mean	SD	No.	Mean	SD	No.
7	65.8134	13.6539	10	78.0282	16.3785	10
10	98.2138	21.1785	10	127.661	28.358	10
13	184.533	40.1923	10	261.729	63.623	10
16	321.606	123.249	10	450.803	120.178	10
20	528.553	142.293	10	729.477	168.811	10
23	821.155	204.698	10	1164.21	320.474	10

## Sheet: Figure 2G
4T1	4T1-IdeS
2.195	3.0156
2.0156	2.731
1.901	1.793
1.753	3.0168
1.698	2.345

## Sheet: Figure 2H
Pymt+/scIgG+	Pymt+
259.259	85.1852
348.148	57.3333
178.125	25
187.5	244.737
212.5	170.37
207.407	50
145	85.1852
185.714	225.926
140.741	85.1852
325.926	280
638.462	385.185
255.556	363.333
182.143	142.105
175	76.6667
295	148.148
186.207	78.9474
500	107.407
95.4545	163.333
212	55.8824
111.429	62.963
105	126.087
204	307.143
	187.5

## Sheet: Figure 2I
Pymt+/scIgG+	Pymt+
70.7	147.7
70.7	154.7
65.8	151.2
65.8	102
65.8	77
100.1	163.8
160.3	104
125.3	203.7
81.9	104
65.1	78
79.1	87
74.9	89
99	165.9
111.3	123.9
179.2	99
51.1	137
86.8	97
126.7	67.9
56.7	154.7
97.3	161.7
144.9	154.7
157	79
	65.8
