# Supplementary material for: Impairment of IgG Fc functions promotes tumor progression and suppresses NK cell antitumor actions
Source: Commun Biol. 2022 Sep 14;5:960. doi: 10.1038/s42003-022-03931-7 (PMC9474879; doi:10.1038/s42003-022-03931-7)
Supplement: Supplementary file 6 — Supplementary Data 3 [file 42003_2022_3931_MOESM6_ESM.xls]

## Sheet: Figure 3B
4T1-IdeS	4T1
2	3
3	3
6	2
5	1
6	1

## Sheet: Figure 3C
		Pymt+/IdeS+	Pymt+
1	27	1
2	27	1
3	32	1
4	32	1
5	40	1
6	27	1
7	20	1
8	21	1
9	27	1
10	27	1
11	13	1
12	27	1
13	28	1
14	28	1
15	20	1
16	29	1
17	9	1
18	22	1
19	25	1
20	14	1
21	20	1
22	25	1
1	27		1
2	30		1
3	20		1
4	38		1
5	27		1
6	30		1
7	27		1
8	27		1
9	27		1
10	30		1
11	27		1
12	30		1
13	40		1
14	30		1
15	27		1
16	40		1
17	27		1
18	30		1
19	34		1
20	27		1
21	23		1
22	14		1
23	32		1
