# Supplementary material for: Impairment of IgG Fc functions promotes tumor progression and suppresses NK cell antitumor actions
Source: Commun Biol. 2022 Sep 14;5:960. doi: 10.1038/s42003-022-03931-7 (PMC9474879; doi:10.1038/s42003-022-03931-7)
Supplement: Supplementary file 7 — Supplementary Data 4 [file 42003_2022_3931_MOESM7_ESM.xls]

## Sheet: Figure 4A
4T1	4T1-IdeS
4.81	1.61
2.64	1.09
1.46	1.79
2.6	1.58
3.93	1.84

## Sheet: Figure 4B
BT474	BT474-IdeS
133	35
73	98
56	31
179	164
47	46
26	23
71	17
20	16
41	25
64	22
29	18
13	11
33	19
100	10
116	18
109	19
88	18
75	34
115	27
20	22
14	14
22	9
36	8
114	9
117	9
49	14
22	6
8	9
4	12
10	15

## Sheet: Figure 4C-
4T1	4T1-IdeS
1088	74
432	141
251	149
641	364
559	799
332	84
893	188
530	240
513	421
301	90
151	18
263	596

## Sheet: Figure 4D
BT474	BT474-IdeS
1010	1124
1473	1778
1181	757
1214	880
737	1525
659	602
978	659
1585	538
1431	1147
2035	565
1776	125
478	159
351	108
449	199
661	491
357	113
350	76
1519	340
917	158
782	412

## Sheet: Figure 4E
BT474	BT474-IdeS
5018	11336
5260	1439
3420	17708
5758	15429
6070	6830
9863	15431
7624	4432
12370	14429
20437	17701
20219	1735
13722	1754
8372	1774
8107	1562
2860	1774
8276	1562
12599	4552
20969	5497
23612	5069
23367	1573
24843	5483

## Sheet: Figure 4F
4T1-IdeS	4T1
6801	1863
3935	1767
3784	1136
3714	1052
3000	566
1494	547
1270	179
725	145
419	36
210	15
108	12
108	1052

## Sheet: Figure 4G
PFN+ NK (%) (Figure 4-G)
4T1	4T1-IdeS
21.4	10.7
19.8	13.8
19.7	18.2
22.8	16.7
17.1	15.7

## Sheet: Figure 4H
GrB+ NK (%) (Figure 4-H)
4T1	4T1-IdeS
28.6	21.4
23.2	16.6
26.4	12.1
36.6	16.7
13.9	13.4

## Sheet: Figure 4J
4T1	4T1-IdeS
155	82
95	304
84	281
137	72
103	186
283	49
41	200
57	244
234	46
277	371
286	94
264	640
236	139
417	84
645	95
141	62
652	88
288	45
275	70
616	95
44	119
37	58
108	76
45	335
549	56
433	513
177	112
354	302
172	302
844	197
488	153
537	134
191	133
383	178
753	196
748	56
599	135
123	187
216	206
163	121
