# Supplementary material for: Impairment of IgG Fc functions promotes tumor progression and suppresses NK cell antitumor actions
Source: Commun Biol. 2022 Sep 14;5:960. doi: 10.1038/s42003-022-03931-7 (PMC9474879; doi:10.1038/s42003-022-03931-7)
Supplement: Supplementary file 8 — Supplementary Data 5 [file 42003_2022_3931_MOESM8_ESM.xls]

## Sheet: Figure 5A
	Pymt	Pymt	Pymt	Pymt	Double+	Double+	Double+	Double+
axl	693	516	922	889	579	179	191	152
BLC	804	525	1506	1199	1204	755	729	596
CD30L	91	90	273	136	0	0	0	0
CD30/TNFRSF8	172	92	295	102	0	0	0	0
CD40	3632	4318	3841	4148	3104	2936	2810	2567
CRG-2	358	276	999	903	567	1336	620	365
CTACK	1813	1533	2256	2547	2138	2439	1840	2031
CXCL16	2469	1959	4236	3849	3681	2777	2967	2498
Eotaxin	1601	1627	2992	3009	1228	1552	1281	1206
Eotaxin-2	965	1262	1218	873	572	281	1036	813
FAS ligand	385	416	668	512	380	85	404	350
Fractalkine	1922	3215	3369	3570	2368	2382	3629	3239
G-CSF	2970	7494	4254	5476	793	2411	3911	3824
GM-CSF	759	854	833	678	344	328	573	277
IFN-gamma	658	634	890	724	241	227	405	379
IGF-BP-3	27535	28347	37119	38147	32406	32384	32680	32269
IGF-BP-5	1934	1428	1832	1472	971	986	1813	1811
IGF-BP-6	0	0	0	0	0	0	0	0
IL1-alpha	964	563	743	1027	2327	1865	1091	0
IL1-beta	0	0	0	0	0	0	0	0
IL2	1333	1023	1505	1756	1010	1212	1043	914
IL3	394	371	834	655	128	183	287	168
IL3 Rb	1081	1067	1417	1520	1056	1037	1010	461
IL4	837	783	1084	1097	280	182	352	429
IL5	367	357	559	587	13	36	92	125
IL6	474	454	648	529	89	83	172	138
IL9	626	528	767	723	184	274	256	217
IL10	353	341	449	409	26	0	45	52
IL12-p40/p70	17	52	0	28	0	0	0	0
IL12-p70	765	860	1115	1076	544	511	611	564
IL13	0	0	0	61	0	103	176	0
IL17	691	710	1145	910	470	661	383	524
KC	553	604	836	890	0	387	202	258
Leptin R	856	958	937	982	1830	1839	332	202
Leptin	0	0	0	0	0	0	0	0
LIX	246	85	447	432	199	87	43	127
L-Selectin	3363	2192	3410	3147	1699	2630	2532	1352
Lymphotactin	589	544	666	773	93	161	99	224
MCP-1	253	240	527	597	0	0	2	98
MCP-5	4393	3677	5029	5017	3260	2769	3731	3915
M-CSF	1822	1542	2319	2127	1176	852	1558	1482
MIG	0	0	0	0	0	0	0	0
MIP-1-alpha	0	0	0	0	0	0	0	0
MIP-1-gamma	34159	34563	32487	34437	32005	27154	36023	35102
MIP-2	1045	1138	765	888	550	403	46	131
MIP-3-beta	0	0	0	0	0	0	0	0
MIP-3-alpha	605	258	910	765	6426	7274	1040	1066
PF4	513	790	1219	1218	322	606	745	987
P-Selectin	7405	7912	6172	6350	4872	4851	4866	5091
RANTES	469	570	747	826	218	223	1089	1052
SCF	425	391	1105	1228	118	281	314	202
SDF-1 alpha	708	805	931	1009	450	485	737	677
TARC	75	69	203	100	0	0	0	189
TCA-3	2473	2323	1609	1300	2122	1850	2642	2353
TECK	656	655	870	887	461	450	442	306
TIMP-1	742	1473	1053	1287	464	736	858	1184
TNF-alpha	1038	938	821	968	480	387	601	530
sTNF RI	41333	54981	48113	38380	30310	35250	36002	36094
sTNF RII	7560	7973	8883	13281	5490	6556	6638	6298
TPO	386	446	444	493	177	126	75	128
VCAM-1	5428	5755	5137	6510	4917	4998	3518	3834
VEGF	3085	3074	1945	2032	26	47	1380	1460

## Sheet: Figure 5B
	BT474	BT474	BT474	BT474	BT474	BT474	BT474-IdeS	BT474-IdeS	BT474-IdeS	BT474-IdeS	BT474-IdeS	BT474-IdeS
axl	1092	1005	1412	1172	1143	1021	509	433	473	487	684	730
BLC	651	829	1304	1194	2277	1282	430	428	698	711	1216	939
CD30L	354	319	916	962	819	748	319	273	286	323	567	493
CD30/TNFRSF8	905	302	1054	958	762	699	293	294	421	453	701	638
CD40	7333	5848	2846	2076	5622	5239	1372	1006	1391	1266	2558	1733
CRG-2	579	421	658	752	735	631	435	339	263	354	528	523
CTACK	1205	954	2400	2736	1055	1594	867	802	783	896	1640	1480
CXCL16	2417	2321	1272	1380	1474	1851	1252	1050	900	729	1496	1151
Eotaxin	803	746	804	826	1353	1188	270	297	354	345	410	523
Eotaxin-2	1641	1868	3800	8092	4342	7579	785	718	2155	2702	4050	4182
FAS ligand	479	482	1032	1700	901	960	371	363	514	513	839	807
Fractalkine	681	1040	1292	1826	1167	1105	468	639	630	628	553	1341
G-CSF	1063	1035	1926	1794	1201	1209	835	768	644	656	1089	1032
GM-CSF	755	901	2212	2010	1717	1554	835	696	972	812	1323	1122
IFN-gamma	710	697	1982	1966	1582	1386	604	553	795	813	1216	1221
IGF-BP-3	23269	23566	19234	19634	20601	19512	24620	24391	9583	9523	14460	14741
IGF-BP-5	31	474	1048	1062	718	741	399	386	381	375	686	646
IGF-BP-6	142	169	140	128	121	109	71	125	38	26	78	78
IL1-alpha	564	519	1070	984	1176	1162	372	368	368	412	747	802
IL1-beta	230	260	76	114	411	412	173	172	107	145	206	249
IL2	862	820	2580	1620	1486	2056	561	575	896	912	1379	1351
IL3	517	488	2622	1820	1209	1404	339	264	588	559	986	923
IL3 Rb	668	830	3592	3628	10011	9304	799	679	900	968	1773	1474
IL4	868	828	2560	3212	1927	2326	743	769	879	895	1318	1206
IL5	530	468	1766	2032	1486	1218	270	283	549	567	830	837
IL6	838	727	1928	2166	1138	1081	329	289	603	561	839	789
IL9	626	568	1472	1384	1330	1150	432	363	703	704	964	932
IL10	486	476	1208	1312	1071	970	334	316	605	549	791	843
IL12-p40/p70	279	287	1212	922	732	757	149	187	393	374	460	524
IL12-p70	902	859	2256	2188	1698	1815	725	617	948	945	1349	1276
IL13	257	224	354	352	232	334	58	197	112	198	252	203
IL17	702	715	1734	1620	1495	1341	435	448	751	789	1118	1120
KC	677	689	572	600	910	1032	295	261	265	293	521	487
Leptin R	549	536	776	960	648	643	372	343	393	430	505	558
Leptin	135	246	232	124	483	574	81	81	118	289	105	188
LIX	390	544	1462	1408	1350	1225	305	359	501	491	707	909
L-Selectin	7561	6237	3296	2962	3691	3810	2262	2082	1315	1224	2844	2008
Lymphotactin	625	650	2102	2846	1672	1797	489	519	907	1020	1219	1190
MCP-1	450	423	1022	994	777	697	246	224	513	517	706	737
MCP-5	3651	3865	1560	1346	1107	1168	1148	1040	770	690	1972	1999
M-CSF	1240	1171	30	568	363	351	529	431	353	305	340	372
MIG	347	341	554	962	618	513	79	129	254	288	662	710
MIP-1-alpha	169	180	322	234	115	70	55	76	38	40	93	64
MIP-1-gamma	25514	31211	16988	14434	20578	15250	15853	13863	5253	5038	10907	9704
MIP-2	3091	2139	1320	1154	1108	1114	403	409	530	458	602	629
MIP-3-beta	118	135	470	450	339	319	59	47	133	161	238	208
MIP-3-alpha	2065	2493	1006	954	826	781	764	630	463	551	687	658
PF4	24925	25512	1448	1256	3711	3798	511	473	1175	1018	1558	1606
P-Selectin	7371	9892	3198	2938	1905	1926	2824	2877	1532	1290	1757	1693
RANTES	422	512	1816	388	552	525	78	142	141	214	166	293
SCF	588	536	1012	512	354	429	188	184	230	357	314	329
SDF-1 alpha	854	833	1816	1632	1465	1572	766	684	751	814	992	987
TARC	544	550	1012	744	742	891	237	429	331	582	584	479
TCA-3	1484	1283	1766	1534	1806	1656	764	906	1133	837	1123	1094
TECK	681	712	1642	1588	1420	1232	496	497	903	867	1422	1133
TIMP-1	1154	1659	732	840	435	493	1223	1689	267	351	399	459
TNF-alpha	923	845	2896	1992	1335	1788	575	575	854	905	1108	1155
sTNF RI	19863	19718	3866	4304	3814	4441	9111	8210	4438	5060	4692	4488
sTNF RII	7632	8482	1030	982	1296	1261	737	628	1347	1522	2419	2577
TPO	566	445	1536	1342	945	1074	415	460	544	619	892	765
VCAM-1	6830	4071	1724	1624	2377	2676	3388	3915	1320	1298	1398	1520
VEGF	3780	3072	1376	1378	684	550	735	709	774	846	455	516

## Sheet: Figure 5C-
	Pymt+-scIgG+ : PyMT+
IGF-BP-6	0
IL1-beta	0
Leptin	0
MIG	0
MIP-1-alpha	0
MIP-3-beta	0
CD30/TNFRSF8	0.00605144
CD30L	0.00677966
IL12-p40/p70	0.0412371
MCP-1	0.0618429
IL10	0.0792526
IL5	0.142246
Lymphotactin	0.224339
IL6	0.228979
TPO	0.286037
VEGF	0.287391
SCF	0.290568
MIP-2	0.294578
IL4	0.327019
IL3	0.33984
IL9	0.352118
axl	0.36457
LIX	0.37686
KC	0.391722
TARC	0.422819
IFN-gamma	0.430833
GM-CSF	0.487196
TNF-alpha	0.530677
TECK	0.540743
G-CSF	0.541696
Eotaxin	0.570701
IL12-p70	0.584382
IL17	0.589699
FAS ligand	0.615346
Eotaxin-2	0.625753
M-CSF	0.648912
sTNF RII	0.662705
L-Selectin	0.678088
SDF-1 alpha	0.680278
IL3 Rb	0.700885
P-Selectin	0.706922
PF4	0.71123
TIMP-1	0.711745
CD40	0.716293
IL2	0.743991
sTNF RI	0.753013
MCP-5	0.754858
VCAM-1	0.756329
BLC	0.81408
IGF-BP-5	0.837234
CXCL16	0.952849
MIP-1-gamma	0.960471
Fractalkine	0.962074
RANTES	0.988515
IGF-BP-3	0.989256
CTACK	1.03669
Leptin R	1.1259
CRG-2	1.1388
TCA-3	1.16379
IL1-alpha	2.13649
IL13	4.57377
MIP-3-alpha	6.22774

## Sheet: Figure 5D
	BT474-IdeS:BT474
PF4	0.104551
IL3 Rb	0.235187
RANTES	0.245314
MIP-2	0.30536
CD40	0.321986
MIP-1-alpha	0.33578
VEGF	0.372232
Eotaxin	0.384441
L-Selectin	0.425845
IL6	0.432851
P-Selectin	0.439699
IL5	0.4448
sTNF RII	0.44626
IL3	0.45397
MIP-3-alpha	0.461908
MIP-3-beta	0.462043
SCF	0.466919
KC	0.473661
Leptin	0.480491
axl	0.484441
MIP-1-gamma	0.488953
IL4	0.495691
IL12-p40/p70	0.49821
LIX	0.512933
IGF-BP-6	0.514215
TNF-alpha	0.528888
Eotaxin-2	0.534075
CD30L	0.549053
Lymphotactin	0.551383
IL1-alpha	0.560548
IL13	0.58186
BLC	0.586706
TARC	0.589337
CD30/TNFRSF8	0.598291
Fractalkine	0.598931
MCP-5	0.600063
IL2	0.60208
IL12-p70	0.603005
G-CSF	0.610598
SDF-1 alpha	0.611111
IL17	0.612725
FAS ligand	0.613432
CXCL16	0.613906
TCA-3	0.61465
IL10	0.622488
IFN-gamma	0.625015
TPO	0.625423
M-CSF	0.625839
IL9	0.627565
GM-CSF	0.629577
Leptin R	0.632539
MIG	0.636282
sTNF RI	0.64277
CRG-2	0.646716
CTACK	0.650442
VCAM-1	0.665164
MCP-1	0.674536
IL1-beta	0.699933
IGF-BP-5	0.705204
TECK	0.730997
IGF-BP-3	0.773495
TIMP-1	0.825899

## Sheet: Figure 5E
PyMT+	PyMT+/scIgG+
658	241
634	227
890	405
724	379

## Sheet: Figure 5F
BT474	BT474-IdeS
710	604
697	553
1982	795
1966	813
1582	1216
1386	1221

## Sheet: Figure  5G
PyMT+	PyMT+/scIgG+
1038	480
938	387
821	601
968	530

## Sheet: Figure 5H
BT474	BT474-IdeS
923	575
845	575
2896	854
1992	905
1335	1108
1788	1155
