# Supplementary material for: Impairment of IgG Fc functions promotes tumor progression and suppresses NK cell antitumor actions
Source: Commun Biol. 2022 Sep 14;5:960. doi: 10.1038/s42003-022-03931-7 (PMC9474879; doi:10.1038/s42003-022-03931-7)
Supplement: Supplementary file 9 — Supplementary Data 6 [file 42003_2022_3931_MOESM9_ESM.xls]

## Sheet: Figure 6A
BT474-IdeS	BT474
1.39067	6.23667
1.69133	5.64933
3.67133	1.81167
1.46133	6.101
1.80233	5.464
3.45467	1.89333

## Sheet: Figure 6B
4T1-IdeS	4T1
5.454	6.946
4.498	7.02067
5.70033	7.761
5.75	6.68533
5.02367	7.245
5.74533	7.67333
5.34347	7.27707

## Sheet: Figure 6C-
BT474-IdeS	BT474
2.74133	7.93165
4.39585	11.1145
6.80907	5.52148
0.399632	8.64221
1.99323	8.33446
2.41668	3.41149

## Sheet: Figure 6D
4T1-IdeS	4T1
14.1084	16.6882
9.40185	14.953
9.78758	9.95397
8.48077	16.7706
10.5344	13.988
7.5003	11.9041

## Sheet: Figure 6E
4T1
	FcgR KO			wt
3	35.3469	2.8	5	33.1767	7.1	5
6	83.7585	8.3	5	85.1962	8.7	5
10	158.697	21.3	5	136.761	21	5
13	327.599	45.2362	5	295.259	67.1	5
17	593.544	76.2529	5	494.4	79.4	5
21	928.21	155.063	5	726.885	116.205	5
25	1234.76	139.416	5	963.28	164.78	5

## Sheet: Figure 6F
4T1
FcgR KO	wt
1.789	1.087
1.215	1.115
1.626	0.85
1.035	0.86
1.529	0.83

## Sheet: Figure  6G
4T1-IdeS	FcgR KO			wt
3	45.1542	12.3547	5	37.1707	13.0406	5
6	84.0426	26.0075	5	82.8508	19.6719	5
10	164.935	15.8442	5	165.565	20.4092	5
13	420.919	108.297	5	393.859	75.2617	5
17	639.361	111.729	5	610.781	90.4971	5
21	962.958	136.801	5	907.396	129.597	5
25	1354.24	234.76	5	1299.34	176.149	5

## Sheet: Figure 6H
4T1-IdeS
FcgR ko	wt
1.55	2.02
1.79	1.62
1.57	0.379
1.05	1.11
1.32	1.98

## Sheet: Figure 6I
4T1
FcgR ko	wt
1.68	1.64
1.74	4.9
0.976	2.43
1.32	2.16
1.94	3.86

## Sheet: Figure 6J
4T1
wt	FcgR KO
732	278
353	72
566	322
975	109
358	37
424	180
1211	821
715	79
274	128
414	205
301	172
61	156

[truncated: 1 more sheets: Figure 6L]
