# Supplementary material for: Impairment of IgG Fc functions promotes tumor progression and suppresses NK cell antitumor actions
Source: Commun Biol. 2022 Sep 14;5:960. doi: 10.1038/s42003-022-03931-7 (PMC9474879; doi:10.1038/s42003-022-03931-7)
Supplement: Supplementary file 10 — Supplementary Data 7 [file 42003_2022_3931_MOESM10_ESM.xls]

## Sheet: Figure 7A
BT474-IdeS
	AHA					Control
5	108.192	108.841	108.192	112.694	112.694	106.624	112.694	113.132	112.091	91.2925
7	115.34	138.384	132.095	142.884	116.058	136.462	127.056	147.456	125.316	121.104
11	132.095	178.596	196.599	169.884	188.65	204.768	199.119	204.768	207.831	202.176
15	194.398	197.582	213.16	174.08	255.528	243.682	239.805	255.938	236.25	229.992
18	313.45	365.04	313.45	283.966	316.894	336	369.82	293.486	313.6	325.125
22	356.224	474.042	358.706	382.235	351.31	496.86	529	571.392	510.291	527.962
25	441.099	545.487	388.29	462.721	388.129	640	717.876	810.337	645.048	615
29	415.438	631.75	428.688	436.364	307.062	877.25	772.808	921.984	786.5	689.062
32	476.158	705.675	485.149	613.7	413.1	901.45	753.239	1071.22	972	772.265
34	547.832	752.72	594.88	733.902	563.558	922.716	1047.91	1218.35	1065.6	971.919

## Sheet: Figure 7B
Met1
	AHA					Control
5	98.3125	83.75	121.104	98.3125	104.976	101.124	93.312	108.9	107.217	112.694
7	139.24	169	173.4	148.84	134.56	174.08	198.45	206.681	181.804	189.584
11	155.8	178.438	205.8	158.143	198.832	247.009	267.696	298.116	225	240.944
15	152.46	135	195.201	151.2	200.9	247.5	307.062	304	256	339.575
18	181.476	149.504	224.516	185.9	256	267.696	302.58	335.16	340.216	392.85
22	194.4	184.049	335.16	208.25	265.243	384.168	369.8	356.445	478.325	431.664
25	194.4	210.938	369.8	264.375	268.363	413.1	477.144	612.36	465.408	457.056
29	289.132	340.736	423.2	368.327	360.096	529.254	578.812	658.317	589.032	463.736
32	323.2	344.389	457.056	525	329.476	676.512	667.013	700.979	823.601	550.427
34	364.5	402.04	603.432	665.5	428.688	907.2	945.562	792.55	1023.44	721.28

## Sheet: Figure 7C
BT474-IdeS
AHA	Control
498.8	820
645.8	1160
345.7	992.5
283.9	826.2
321.5	838

## Sheet: Figure 7D
Met1
Control	AHA
964.2	543.7
1108	365.2
1209	645.8
1423	566.7
1160	568.4

## Sheet: Figure 7F
Met1
Control	AHA
1.28	2.84
1.68	2.23
1.12	5.01
1.13	6.07
2.76	3.09
3.86	3.31

## Sheet: Figure 7G
BT474-IdeS
Control	AHA
2.8	5.8
4.1	5.4
4.01	6.81
5.22	4.7

## Sheet: Figure 7H
Met1
AHA	Control
1163	182
1350	247
538	292
705	83
297	169
719	500
266	217
364	396
266	312
549	259
1501	59
206	238
1190	878
156	274
354	466
916	183
395	301
247	477
461	124
726	235

## Sheet: Figure 7I
Met1
AHA	Control
10364	719
10364	1285
40329	4692
30489	11726
3401	34970
33589	6087
30752	23014
15298	20840
4692	6093
53583	45058
34970	39383
15749	12342
17825	25523
23598	2525
19003	7752
32452	8174
69182	7714
39277	6553
19147	15491
34351

## Sheet: Figure7J-
BT474-IdeS
AHA	Control
1805	1432
478	1144
351	670
449	838
1138	1001
1552	52
1031	293
1643	326
347	153
1414	49
1780	714
813	355
1650	1144
661	811
357	182
1721	1749
1601	1466
1519	645
917	1073
782	1113

## Sheet: Figure 7K-
BT474-IdeS
AHA	Control
5018	11336
3260	2139
3420	17708
5758	14484
6070	6830
9863	15431
7624	2139
12370	4432
33437	14769
20219	16228
13722	1535
8372	1754
14107	1358
6860	1651
8276	1162
12599	4552
20969	7497
53612	8069
33367	1173
34843	5483
